# Supplementary material for: Targeting a therapeutic LIF transgene to muscle via the immune system ameliorates muscular dystrophy
Source: Nat Commun. 2019 Jun 26;10:2788. doi: 10.1038/s41467-019-10614-1 (PMC6594976; doi:10.1038/s41467-019-10614-1)
Supplement: Supplementary file 3 — Source data [file 41467_2019_10614_MOESM3_ESM.xlsx]

## Sheet: Figure 1
Figure 1A: QPCR CD11b relative expression
3d	0.955573	1.06081	1.13772	0.845901
5d	1.51765	1.31035	2.24161	1.71534
7d	1.54666	1.48022	1.38455	1.99997
9d	2.87518	2.85642	2.97816	2.76939
Figure 1B: QPCR LIF relative expression
BMMCs - WT	1.60182	0.534974	0.86321
BMMCs - CD11b/LIF	2.67667	3.02107	2.6095
BMDMs - WT	0.0500263	2.93848	0.112022	0.894749	1.00473	1.00473
BMDMs - CD11b/LIF	4.53802	10.6105	8.7035	4.42504	22.1491	22.1491
Figure 1C: QPCR CD11b/LIF BMDMs	Wild-type BMDMs					CD11b/LIF BMDMS
CD68	1.17409	1.21813	1.186	0.635225	0.786552	1.36532	1.22819	1.42664	1.33337	1.20026
iNOS	0.584312	1.12114	0.578092	1.73815	0.978304	0.58663	0.793537		0.754517	1.04555
TGFβ1	0.853219	0.850855	0.64057	1.58396	1.0714	1.03533	0.658445	0.606996	0.622628	0.507351
CD163	0.640402	0.985878	1.03236	1.51134	0.830015	0.667988	0.648522	0.16944	0.62217	0.54207
CD206	1.42712	1.70047	1.64603	0.09092	0.135454	1.25871	1.14336	1.65752	1.56975	1.29124
Arg1	0.844065		0.755299	1.43245	0.96819	0.792657	0.564212	0.532061	0.380543	0.627195
Arg2	1.15025	1.11241	0.977831	1.20475	0.554752	0.691029	0.948976	0.945154	0.959005	0.787671
TNF	0.912274	1.00991	0.709861	1.10177	1.26618	0.924568	0.659368	0.614307	0.758549	1.08602
IFNg	0.063293	2.09686	0.00762	1.1349	1.69733	0.408934	0.028037	0.029356	0.351766
IL-1β	0.711603	1.10718	1.25026	1.41153	0.519432	0.556865	1.03381	1.01495	0.552554	0.956021
IL-6	1.17932	1.50233	0.70291	0.663811	0.951631	0.709958	0.747915	0.060059	0.133494	1.54977
IL-12	0.827105	0.044533	0.456525	2.23069	1.44115	0.682842	0.753505	0.405126	0.208827	0.917142
IL-4	0					0
IL-10	0.849862	0.975646	0.783277	1.49287	0.898347	0.766059	0.860975	0.729324	0.701781	0.645678
SOCS3	1.09022	1.51058	0.960391	0.844931	0.593882	0.791841	0.669511	0.820392	0.714508	1.55612

## Sheet: Figure 2 
Figure 2A: QPCR WT and CD11b/LIF 3-mo TA and Diaphragm
WT/mdx TA	1.35357	1.07303	1.19452	0.950418	1.44544	0.763298	0.229089	0.387946	1.66603	0.936658
LIF/mdx TA	1.74383	2.43351	1.53595	2.33396	2.55606	1.08991	0.759779	0.99395	2.62005	2.3411
WT/mdx Diaph	0.999251	0.903386	1.52469	1.23969	0.711444	1.29939	0.729921	0.592226
LIF/mdx Diaph		1.93084	2.00122	1.66487	1.78838	1.85203	1.51326	2.13993
Figure 2D: Mean Fluorescent Intensity LIF expression
WT/mdx	32	30	20.6667	24
LIF/mdx	33.3333	34.3333	53.3333	33.8333
Figure 2F: IHC F4/80 TA
4-week TAs		3-month TAs		12-month TAs
F4/80+ cells/mm^3		F4/80+ cells/mm^3		F4/80+ cells/mm^3
WT/mdx	LIF/mdx	WT/mdx	LIF/mdx	WT/mdx	LIF/mdx
23626	15699.3	22768.3	15766.7	8271.39	11716.4
22945.6	13090.8	17997.4	14210.1	16056.1	8318.48
22490	14459.1	18312.8	17213	10083.6	9179.49
22858.4	18128.7	13193.8	14989.2	12769.7	9967.51
	12389.9		16981.1	14619.9
Figure 2G: IHC F4/80 Diaphragm
4-week Diaphragm		3-month Diaphragm		12-month Diaphragm
F4/80+ cells/mm^3		F4/80+ cells/mm^3		F4/80+ cells/mm^3
WT/mdx	LIF/mdx	WT/mdx	LIF/mdx	WT/mdx	LIF/mdx
11079.6	6360.15	11833.2	23238.9	23795.8	11168.5
8565.53	10636.5	16195.9	8078.16	14583.3	9334.73
8064.09	5716.33	14899.6	17344.7	17984.9	13693.7
8971.7	7707.45	16430.7	28436.9	13675.2	12608.4
	7198.75		14070.7	17772.7	14592
Figure 2I: IHC CD163 TA
4-week TAs		3-month TAs		12-month TAs
CD163+ cells/mm^3		CD163+ cells/mm^3		CD163+ cells/mm^3
WT/mdx	LIF/mdx	WT/mdx	LIF/mdx	WT/mdx	LIF/mdx
6203.38	4253.67	841.75	533.01	1438.11	1267.81
5087.72	2758.97	972.05	578.03	989.16	807.08
5337.44	3211.44	937.95	424.63	1442.11	1207.13
4335.51	2251.92	881.68	209.64	904.59	2303.03
6662.53	3335.63	554.99	512.82		942.95
Figure 2J: IHC CD163 Diaphragm
4-week Diaphragm		3-month Diaphragm		12-month Diaphragm
CD163+ cells/mm^3		CD163+ cells/mm^3		CD163+ cells/mm^3
WT/mdx	LIF/mdx	WT/mdx	LIF/mdx	WT/mdx	LIF/mdx
2222.22	1030.17	907.53	1242.1	3591.16	3311.44
2454.15	1307.19	1779.94	598.291	4982.68	4598.97
1962.74	910.747	1851.85	819.672	5838.55	3893.15
3582.09	1361.19	983.68	1556.04	3970.74	5208.33
	2168.02	1296.3	1242.69	3628.12	4262.75
Figure 2M: IHC Collagen type 1 TA
4-week TAs		3-month TAs		12-month TAs
Collagen type 1 % area		Collagen type 1 % area		Collagen type 1 % area
WT/mdx	LIF/mdx	WT/mdx	LIF/mdx	WT/mdx	LIF/mdx
12.7847	8.97196	11.24	7.17	15.99	10.04
12.6354	10.7457	13.12	8.63	17.05	9.22
13.405	9.61332	10.67	7.89	18.76	9.79
12.2646	12.3653	11.9	6.98	13.48	12.24
14.4423	9.49051			18	10.25
Figure 2P: IHC Collagen type 1 Diaphragm
4-week Diaphragm		3-month Diaphragm		12-month Diaphragm
Collagen type 1 % area		Collagen type 1 % area		Collagen type 1 % area
WT/mdx	LIF/mdx	WT/mdx	LIF/mdx	WT/mdx	LIF/mdx
13.83	8.21	19.24	17.02	38	31.12
11.67	8.3	18.78	14.13	34.45	28.72
14.1	5.84	20.01	15.96	37.94	32.21
15.72	6.37	18.67	16.96	40.17	33.09
14.87	8.6	19.19	17.32	35.38	29.66
Figure 2R: TA muscle stiffness
14-months TA
Stiffness (mN)
WT/mdx	LIF/mdx
20718	14171
20009	15535
	10885
Figure 2R: TA muscle energy dissipation
14-months TA
Work-loop area
WT/mdx	LIF/mdx
418.9	178.9
337	254.8
	174.79

## Sheet: Figure 2 (Strain Force Loops)
TA muscle work loops
LIF18.1+/mdx 10430					LIF18.1-/mdx 10385					LIF18.1+/mdx 10429					LIF18.1-/mdx 10425					LIF18.1+/mdx 10427
Lf (mm)	9.24				Lf (mm)	9.63				Lf (mm)	9.6				Lf (mm)	9.39				Lf (mm)	9.12
Cross-sectional area (mm2)	7.14694				Cross-sectional area (mm2)	6.8575				Cross-sectional area (mm2)	7.37028				Cross-sectional area (mm2)	8.03745				Cross-sectional area (mm2)	6.98237
LIF18.1+/mdx 10430					LIF18.1-/mdx 10385					LIF18.1+/mdx 10429					LIF18.1-/mdx 10425					LIF18.1+/mdx 10427
First cycle					First cycle					First cycle					First cycle					First cycle
Length	Force	Strain	Stress		Length	Force	Strain	Stress		Length	Force	Strain	Stress		Length	Force	Strain	Stress		Length	Force	Strain	Stress
-0.00829	65.9311	-0.000897186	9.22508		-0.008101	300.159	-0.000841225	43.7709		-0.006262	126.191	-0.000652292	17.1216		-0.007831	356.236	-0.000833972	44.3219		-0.006972	101.702	-0.000764474	14.5656
-0.007622	66.0338	-0.000824892	9.23945		-0.007414	300.278	-0.000769886	43.7883		-0.006467	127.079	-0.000673646	17.242		-0.008515	355.716	-0.000906816	44.2572		-0.007153	101.39	-0.00078432	14.5208
-0.007258	66.3322	-0.000785498	9.2812		-0.008258	300.507	-0.000857529	43.8216		-0.006437	127.39	-0.000670521	17.2843		-0.007898	355.266	-0.000841108	44.2012		-0.006893	102.003	-0.000755811	14.6086
-0.006929	66.1549	-0.000749892	9.25639		-0.008923	301.819	-0.000926584	44.013		-0.005651	126.536	-0.000588646	17.1684		-0.00574	355.603	-0.000611289	44.2432		-0.006699	102.083	-0.000734539	14.6201
-0.006163	69.8452	-0.000666991	9.77274		-0.007226	306.684	-0.000750363	44.7224		-0.00475	130.14	-0.000494792	17.6574		-0.003883	360.913	-0.000413525	44.9039		-0.006327	105.246	-0.00069375	15.0731
-0.003979	82.1601	-0.000430628	11.4958		-0.005044	320.085	-0.00052378	46.6766		-0.002895	140.832	-0.000301563	19.108		-0.003502	374.501	-0.00037295	46.5945		-0.005275	118.427	-0.000578399	16.9609
0.001822	96.7387	0.000197186	13.5357		-0.003112	342.973	-0.000323157	50.0142		0.002976	153.239	0.00031	20.7915		-0.001936	391.68	-0.000206177	48.7318		-0.001425	135.418	-0.00015625	19.3942
0.013014	105.711	0.00140844	14.7911		0.00258	368.463	0.000267913	53.7314		0.013618	165.461	0.00141854	22.4497		0.00563	409.322	0.000599574	50.9268		0.009364	145.834	0.00102675	20.886
0.029636	113.559	0.00320736	15.8892		0.014512	394.838	0.00150696	57.5776		0.026821	181.624	0.00279385	24.6428		0.018382	432.755	0.00195761	53.8423		0.026513	154.806	0.00290713	22.171
0.048184	126.137	0.00521472	17.6491		0.028467	428.541	0.00295607	62.4924		0.040902	202.09	0.00426063	27.4196		0.030687	463.737	0.00326805	57.697		0.043987	169.807	0.00482314	24.3194
0.064644	141.192	0.0069961	19.7556		0.039656	469.177	0.00411796	68.4181		0.055648	223.811	0.00579667	30.3667		0.041787	497.589	0.00445016	61.9087		0.059225	187.361	0.00649397	26.8334
0.079789	156.198	0.00863517	21.8552		0.049962	511.557	0.00518816	74.5981		0.07169	246.451	0.00746771	33.4385		0.055109	533.406	0.0058689	66.365		0.074564	204.827	0.00817588	29.3349
0.09596	171.745	0.0103853	24.0306		0.063648	557.024	0.00660935	81.2284		0.088941	271.242	0.00926469	36.8021		0.070574	572.738	0.00751587	71.2586		0.09086	223.595	0.00996272	32.0228
0.113009	188.487	0.0122304	26.3731		0.080359	607.153	0.00834465	88.5385		0.106064	298.258	0.0110483	40.4677		0.085993	614.135	0.00915793	76.4092		0.107179	242.774	0.0117521	34.7696
0.129844	206.422	0.0140524	28.8826		0.096917	659.385	0.0100641	96.1553		0.122968	326.587	0.0128092	44.3113		0.101268	656.397	0.0107847	81.6673		0.123722	261.927	0.013566	37.5126
0.146454	225.644	0.01585	31.5721		0.112096	713.345	0.0116403	104.024		0.140812	355.475	0.0146679	48.2308		0.116922	700.353	0.0124518	87.1362		0.14078	282.053	0.0154364	40.3949
0.163428	246.376	0.017687	34.4729		0.127737	769.605	0.0132645	112.228		0.15906	385.243	0.0165688	52.2698		0.133272	746.578	0.014193	92.8873		0.157992	302.699	0.0173237	43.3519
0.180265	267.708	0.0195092	37.4577		0.145859	826.911	0.0151463	120.585		0.176179	416.414	0.018352	56.4991		0.151041	794.842	0.0160853	98.8922		0.175143	323.288	0.0192043	46.3006
0.196174	288.915	0.021231	40.4249		0.16451	885.206	0.0170831	129.086		0.192524	448.732	0.0200546	60.8839		0.169807	844.47	0.0180838	105.067		0.192477	344.399	0.0211049	49.3241
0.211312	310.886	0.0228693	43.4992		0.181387	944.986	0.0188356	137.803		0.20933	481.673	0.0218052	65.3534		0.187995	894.895	0.0200208	111.341		0.21062	366.191	0.0230943	52.445
0.227426	333.714	0.0246132	46.6932		0.199172	1005.22	0.0206825	146.588		0.226721	515.036	0.0236168	69.8802		0.204944	946.08	0.0218258	117.709		0.22887	387.552	0.0250954	55.5043
0.245947	356.12	0.0266176	49.8283		0.219329	1065.16	0.0227756	155.328		0.244627	549.369	0.025482	74.5384		0.221056	997.819	0.0235416	124.146		0.245602	408.277	0.02693	58.4726
0.264362	377.639	0.0286106	52.8392		0.238524	1125.37	0.0247688	164.108		0.262747	585.114	0.0273695	79.3883		0.237266	1049.64	0.0252679	130.594		0.261594	429.966	0.0286836	61.5788
0.281606	399.317	0.0304768	55.8724		0.25621	1186.27	0.0266054	172.989		0.280623	621.45	0.0292316	84.3184		0.254765	1101.65	0.0271315	137.064		0.278751	452.715	0.0305648	64.8368
0.30028	421.618	0.0324978	58.9927		0.275428	1246.97	0.028601	181.841		0.299204	657.837	0.0311671	89.2553		0.273419	1154.32	0.0291181	143.618		0.29677	475.032	0.0325406	68.033
0.319109	443.002	0.0345356	61.9848		0.296032	1306.49	0.0307406	190.52		0.318717	694.605	0.0331997	94.2441		0.29273	1207.51	0.0311747	150.236		0.313962	497.527	0.0344257	71.2547
0.33686	463.025	0.0364567	64.7864		0.3156	1365.44	0.0327726	199.117		0.337638	731.339	0.0351706	99.2281		0.313319	1260.52	0.0333673	156.831		0.330126	521.246	0.036198	74.6517
0.355369	483.198	0.0384598	67.6091		0.334804	1424.44	0.0347668	207.72		0.355656	767.807	0.0370475	104.176		0.333279	1313.45	0.035493	163.416		0.347426	544.722	0.038095	78.0139
0.373015	504.088	0.0403696	70.532		0.355755	1482.47	0.0369424	216.183		0.373209	804.655	0.0388759	109.176		0.350072	1366.86	0.0372814	170.061		0.36589	567.461	0.0401195	81.2706
0.389148	525.991	0.0421156	73.5967		0.377074	1539	0.0391562	224.426		0.390736	841.345	0.0407017	114.154		0.366565	1420.05	0.0390378	176.679		0.38254	590.659	0.0419452	84.5929
0.405854	549.115	0.0439236	76.8321		0.396327	1594.85	0.0411555	232.57		0.409258	877.019	0.042631	118.994		0.384866	1472.04	0.0409868	183.147		0.399167	612.925	0.0437683	87.7817
0.422422	572.457	0.0457167	80.0981		0.414922	1650.32	0.0430864	240.659		0.427893	912.641	0.0445722	123.827		0.402698	1523.66	0.0428858	189.57		0.419125	633.394	0.0459567	90.7133
0.438701	595.762	0.0474785	83.359		0.434608	1704.95	0.0451306	248.626		0.444906	949.001	0.0463444	128.76		0.421016	1576.02	0.0448366	196.084		0.438318	654.437	0.0480612	93.727
0.455048	619.505	0.0492476	86.6812		0.454149	1758.41	0.0471598	256.422		0.461731	985.247	0.048097	133.678		0.441162	1628.53	0.0469821	202.618		0.454592	675.58	0.0498456	96.7551
0.47105	644.274	0.0509794	90.1468		0.47305	1811.07	0.0491225	264.101		0.480386	1020.88	0.0500402	138.514		0.459846	1680.2	0.0489719	209.046		0.472299	694.813	0.0517872	99.5095
0.488286	670.431	0.0528448	93.8067		0.492051	1863.64	0.0510956	271.766		0.49982	1056.44	0.0520646	143.338		0.476624	1730.46	0.0507587	215.3		0.490255	713.829	0.053756	102.233
0.505677	696.134	0.0547269	97.4031		0.510751	1915.69	0.0530375	279.357		0.518356	1092.21	0.0539954	148.191		0.494659	1779.37	0.0526793	221.385		0.506019	733.685	0.0554845	105.077
0.521293	721.212	0.056417	100.912		0.529124	1966.05	0.0549454	286.701		0.53638	1127.67	0.0558729	153.002		0.513625	1827.55	0.0546991	227.379		0.522836	753.45	0.0573285	107.907
0.537247	748.288	0.0581436	104.7		0.548051	2014.83	0.0569108	293.814		0.555227	1162.23	0.0578361	157.691		0.532002	1874.93	0.0566562	233.274		0.53949	773.4	0.0591546	110.765
0.553645	776.087	0.0599183	108.59		0.5675	2063.21	0.0589304	300.869		0.574544	1196.11	0.0598483	162.288		0.550676	1921.44	0.0586449	239.061		0.554505	793.802	0.060801	113.687
0.569496	802.633	0.0616338	112.304		0.587046	2111.58	0.0609601	307.922		0.59261	1229.76	0.0617302	166.853		0.56987	1967.77	0.060689	244.825		0.57238	815.005	0.062761	116.723
0.586075	829.468	0.063428	116.059		0.606504	2158.81	0.0629807	314.81		0.609719	1263.17	0.0635124	171.387		0.589004	2013.33	0.0627267	250.494		0.590327	836.826	0.0647288	119.848
0.603426	856.444	0.0653058	119.834		0.625148	2203.91	0.0649167	321.387		0.6271	1296.32	0.0653229	175.885		0.608052	2057.11	0.0647553	255.94		0.603709	857.406	0.0661962	122.796
0.621008	883.277	0.0672087	123.588		0.642579	2248.07	0.0667268	327.826		0.643962	1329.21	0.0670794	180.347		0.625958	2099.75	0.0666622	261.246		0.618285	877.498	0.0677944	125.673
0.637316	911.379	0.0689736	127.52		0.659986	2292.57	0.0685344	334.316		0.65991	1362.24	0.0687406	184.828		0.64237	2142.05	0.06841	266.509		0.635952	899.425	0.0697316	128.814
0.652125	939.679	0.0705763	131.48		0.678891	2335.89	0.0704975	340.632		0.676024	1395.93	0.0704192	189.4		0.658994	2183.35	0.0701804	271.647		0.651997	921.791	0.0714909	132.017
0.668831	966.968	0.0723843	135.298		0.698088	2376.94	0.072491	346.619		0.692733	1429.72	0.0721597	193.985		0.676526	2222.93	0.0720475	276.572		0.667049	943.129	0.0731413	135.073
0.686887	993.758	0.0743384	139.047		0.715122	2417.74	0.0742598	352.569		0.710115	1462.93	0.0739703	198.491		0.694768	2261.98	0.0739902	281.43		0.682584	965.022	0.0748447	138.208
0.703994	1020.3	0.0761898	142.76		0.731761	2458.6	0.0759876	358.526		0.728045	1496.11	0.075838	202.993		0.714003	2301.86	0.0760387	286.392		0.6985	987.734	0.0765899	141.461
0.720735	1047.21	0.0780016	146.526		0.750611	2497.16	0.0779451	364.15		0.745884	1529.93	0.0776963	207.581		0.733033	2341.09	0.0780653	291.272		0.714997	1009.75	0.0783988	144.614
0.73563	1074.4	0.0796136	150.33		0.768917	2534.15	0.079846	369.544		0.763482	1563.75	0.0795294	212.17		0.749732	2378.07	0.0798437	295.874		0.72975	1031.62	0.0800164	147.747
0.749876	1101.1	0.0811554	154.066		0.785386	2572.25	0.0815562	375.1		0.780974	1596.41	0.0813515	216.6		0.764333	2414.03	0.0813986	300.347		0.743889	1054.57	0.0815668	151.033
0.766797	1127.65	0.0829867	157.781		0.803858	2610.68	0.0834744	380.704		0.798401	1628.2	0.0831668	220.914		0.779295	2449.59	0.082992	304.772		0.761007	1077.4	0.0834438	154.303
0.783436	1154.2	0.0847874	161.496		0.823327	2647.19	0.0854961	386.028		0.815724	1659.86	0.0849712	225.21		0.796546	2484.24	0.0848292	309.083		0.77798	1099.8	0.0853048	157.511
0.797847	1180.91	0.0863471	165.233		0.839011	2682.48	0.0871247	391.175		0.832168	1691.05	0.0866842	229.442		0.815635	2519.13	0.0868621	313.424		0.792652	1122.87	0.0869136	160.814
0.812912	1208.12	0.0879775	169.041		0.853053	2718.05	0.0885829	396.362		0.847395	1721.96	0.0882703	233.636		0.833483	2555.06	0.0887628	317.895		0.808237	1145.04	0.0886225	163.991
0.829394	1235.24	0.0897613	172.835		0.869729	2753.26	0.0903145	401.497		0.862876	1752.89	0.0898829	237.832		0.84836	2590.31	0.0903472	322.28		0.824075	1166.11	0.0903591	167.008
0.845743	1262.04	0.0915306	176.585		0.887293	2787.42	0.0921384	406.478		0.879607	1783.3	0.0916257	241.958		0.862963	2623.43	0.0919023	326.401		0.838495	1188.88	0.0919402	170.268
0.861265	1288.3	0.0932105	180.259		0.903466	2821.27	0.0938179	411.413		0.896071	1813.57	0.0933407	246.065		0.878972	2655.06	0.0936072	330.336		0.853573	1211.69	0.0935935	173.536
0.877317	1313.78	0.0949477	183.824		0.919804	2854.9	0.0955144	416.318		0.911358	1844.14	0.0949331	250.213		0.894807	2686.47	0.0952936	334.243		0.869396	1232.27	0.0953285	176.483
0.893802	1339.43	0.0967318	187.413		0.936751	2887.53	0.0972742	421.077		0.927386	1873.96	0.0966027	254.259		0.910797	2718.11	0.0969965	338.181		0.884641	1253.55	0.0970001	179.53
0.90863	1365.35	0.0983366	191.04		0.952308	2919.14	0.0988897	425.685		0.94506	1902.66	0.0984438	258.153		0.927444	2749.82	0.0987693	342.126		0.899883	1275.54	0.0986714	182.68
0.923394	1390.7	0.0999344	194.587		0.967136	2950.3	0.100429	430.229		0.962846	1931.22	0.100296	262.027		0.943033	2781.53	0.100429	346.072		0.915281	1295.64	0.10036	185.559
0.939342	1415.21	0.10166	198.016		0.983793	2981.36	0.102159	434.758		0.979751	1959.73	0.102057	265.896		0.958157	2812.84	0.10204	349.967		0.930726	1315.64	0.102053	188.423
0.954677	1438.84	0.10332	201.323		1.00154	3012.12	0.104002	439.245		0.995754	1987.29	0.103724	269.635		0.974504	2843.13	0.103781	353.735		0.946613	1335.89	0.103795	191.323
0.970151	1462.47	0.104995	204.628		1.0181	3042.26	0.105721	443.64		1.01167	2013.88	0.105382	273.243		0.99058	2872.87	0.105493	357.436		0.962203	1354.44	0.105505	193.98
0.985787	1486.46	0.106687	207.986		1.03351	3071.76	0.107322	447.942		1.02823	2040.18	0.107107	276.811		1.00454	2902.57	0.106979	361.131		0.976632	1373.27	0.107087	196.677
1.00025	1509.86	0.108252	211.26		1.04835	3100.78	0.108863	452.174		1.0438	2066.22	0.108729	280.344		1.01754	2931.75	0.108364	364.761		0.990751	1393.2	0.108635	199.531
1.01516	1532.92	0.109866	214.486		1.06273	3129.52	0.110356	456.364		1.05733	2091.85	0.110138	283.822		1.03199	2960.03	0.109904	368.279		1.00558	1412.24	0.110261	202.258
1.03081	1556.21	0.11156	217.745		1.07779	3157.63	0.11192	460.464		1.07117	2117.1	0.11158	287.248		1.04836	2987.36	0.111646	371.679		1.02012	1431.14	0.111855	204.965
1.0457	1579.02	0.113171	220.936		1.09376	3184.47	0.113579	464.377		1.08654	2142	0.113181	290.627		1.06558	3014.27	0.11348	375.028		1.03389	1449.94	0.113365	207.657
1.06006	1601.16	0.114725	224.034		1.10885	3210.92	0.115146	468.234		1.10165	2166.8	0.114755	293.991		1.08269	3041.3	0.115302	378.391		1.04878	1467.5	0.114997	210.173
1.07445	1623.68	0.116282	227.185		1.1232	3237.87	0.116635	472.165		1.11612	2191.52	0.116263	297.345		1.09761	3067.51	0.116892	381.652		1.06408	1485.55	0.116675	212.758
1.08837	1646.95	0.117789	230.442		1.13863	3264.11	0.118237	475.992		1.13135	2215.95	0.117849	300.66		1.10959	3092.37	0.118167	384.745		1.07707	1503.94	0.1181	215.391
1.10166	1669.58	0.119228	233.608		1.154	3289.24	0.119834	479.655		1.14732	2239.89	0.119512	303.909		1.12198	3116.67	0.119486	387.768		1.08981	1520.82	0.119497	217.808
1.1163	1691.26	0.120812	236.641		1.16793	3314.35	0.12128	483.317		1.16322	2262.95	0.121169	307.037		1.1372	3140.86	0.121108	390.778		1.10493	1538.14	0.121155	220.29
1.13199	1713.32	0.12251	239.727		1.18268	3339.37	0.122812	486.966		1.17853	2285.46	0.122763	310.092		1.1531	3165.49	0.122801	393.842		1.11988	1556.71	0.122794	222.949
1.14484	1735.34	0.123901	242.808		1.19861	3363.69	0.124466	490.513		1.19272	2307.84	0.124241	313.127		1.16712	3190.86	0.124294	396.999		1.13305	1573.8	0.124238	225.395
1.15626	1757.09	0.125136	245.853		1.21254	3387.35	0.125912	493.963		1.20677	2329.17	0.125705	316.022		1.18	3215.89	0.125666	400.113		1.14625	1589.41	0.125685	227.632
1.16992	1779.27	0.126615	248.955		1.2251	3410.67	0.127217	497.364		1.22174	2349.81	0.127264	318.822		1.19336	3239.8	0.127088	403.088		1.15998	1604.99	0.127191	229.863
1.18414	1800.64	0.128154	251.946		1.23934	3433.83	0.128696	500.74		1.23565	2370.69	0.128714	321.656		1.20653	3262.49	0.128491	405.911		1.17364	1620.48	0.128688	232.081
1.19783	1821.08	0.129635	254.805		1.25413	3456.18	0.130232	503.999		1.24776	2389.94	0.129975	324.267		1.21932	3284.25	0.129853	408.618		1.18707	1636.14	0.130162	234.324
1.21143	1841.91	0.131107	257.72		1.26731	3477.71	0.1316	507.139		1.26127	2407.12	0.131382	326.597		1.23362	3306.07	0.131376	411.333		1.20004	1651.14	0.131584	236.473
1.22436	1862.99	0.132507	260.67		1.28014	3499.44	0.132932	510.309		1.27667	2425.19	0.132986	329.05		1.24902	3328.17	0.133016	414.083		1.21274	1665.04	0.132976	238.463
1.2374	1884.39	0.133917	263.664		1.29414	3520.7	0.134386	513.409		1.29062	2443.91	0.13444	331.59		1.26325	3349.91	0.134532	416.787		1.22575	1679.79	0.134403	240.575
1.25031	1905.85	0.135315	266.667		1.30858	3540.58	0.135886	516.307		1.30346	2460.86	0.135777	333.89		1.27629	3371.14	0.13592	419.429		1.23908	1694.57	0.135864	242.692
1.26281	1926.25	0.136668	269.521		1.32263	3560.22	0.137345	519.172		1.31814	2476.94	0.137306	336.072		1.28932	3391.76	0.137308	421.994		1.25211	1707.93	0.137292	244.606
1.27584	1946.07	0.138078	272.294		1.33665	3579.59	0.1388	521.996		1.33378	2493.19	0.138936	338.276		1.30237	3411.8	0.138697	424.488		1.26454	1721.61	0.138656	246.565
1.28852	1966.17	0.139451	275.107		1.35065	3597.07	0.140254	524.545		1.34846	2508.59	0.140464	340.365		1.31423	3431.26	0.139961	426.908		1.27682	1734.8	0.140002	248.454
1.30106	1986.33	0.140807	277.928		1.36407	3612.78	0.141648	526.837		1.3625	2523.42	0.141927	342.378		1.32526	3449.49	0.141136	429.176		1.28912	1746.74	0.141351	250.164
1.3136	2006.13	0.142165	280.697		1.37733	3627.69	0.143025	529.01		1.3749	2538.57	0.143219	344.434		1.33793	3466.78	0.142485	431.329		1.30136	1760.26	0.142693	252.101
1.3248	2025.84	0.143377	283.456		1.39114	3641.83	0.144459	531.072		1.38568	2553.2	0.144342	346.418		1.35224	3484.07	0.144009	433.479		1.31379	1773.98	0.144056	254.066
1.33681	2046.3	0.144677	286.318		1.40523	3654.64	0.145923	532.94		1.39788	2567.04	0.145613	348.296		1.36669	3500.98	0.145547	435.583		1.32572	1785.33	0.145364	255.691
1.35039	2065.9	0.146146	289.06		1.41918	3665.79	0.147371	534.566		1.41032	2581.24	0.146908	350.223		1.38112	3516.86	0.147084	437.559		1.33684	1797.14	0.146583	257.382
1.36236	2083.07	0.147441	291.463		1.43275	3676.01	0.14878	536.057		1.41986	2595.83	0.147902	352.203		1.39371	3531.9	0.148424	439.43		1.34892	1809.66	0.147908	259.176
1.37292	2100.44	0.148584	293.893		1.44527	3685.63	0.15008	537.46		1.42952	2610.08	0.148909	354.136		1.40349	3545.99	0.149467	441.184		1.36128	1820.65	0.149264	260.75
1.38428	2119.06	0.149814	296.498		1.45736	3693.85	0.151335	538.658		1.44206	2624.34	0.150214	356.07		1.41375	3558.37	0.150559	442.724		1.37123	1831.94	0.150354	262.367
1.3963	2136.78	0.151115	298.978		1.47074	3701.11	0.152725	539.718		1.45485	2638.98	0.151547	358.057		1.42654	3569.38	0.151922	444.093		1.38131	1843.6	0.151459	264.036
1.4074	2153.72	0.152316	301.349		1.48431	3708.6	0.154134	540.809		1.4664	2653.62	0.15275	360.043		1.44076	3580.42	0.153435	445.466		1.39457	1853.79	0.152914	265.495
1.41801	2170.91	0.153464	303.753		1.49567	3715.56	0.155313	541.824		1.47787	2668.12	0.153945	362.011		1.45428	3591.66	0.154876	446.866		1.40729	1864.53	0.154308	267.034
1.42987	2188.17	0.154748	306.169		1.50617	3721	0.156404	542.618		1.48999	2682.41	0.155207	363.949		1.46546	3602.46	0.156066	448.21		1.41724	1875.92	0.155399	268.665
1.44088	2205.53	0.155939	308.598		1.5181	3725.74	0.157643	543.308		1.50256	2696.16	0.156517	365.816		1.47568	3611.84	0.157154	449.376		1.4275	1885.66	0.156524	270.059
1.45034	2222.89	0.156963	311.027		1.52963	3730.54	0.15884	544.008		1.51428	2709.94	0.157737	367.685		1.4867	3618.71	0.158328	450.231		1.43827	1895.34	0.157705	271.447
1.46168	2240.02	0.158191	313.423		1.53922	3735.08	0.159836	544.671		1.52428	2724.28	0.15878	369.631		1.49815	3624.46	0.159547	450.947		1.44838	1905.66	0.158814	272.925
1.47342	2256.86	0.159461	315.78		1.54994	3739.15	0.16095	545.264		1.53432	2737.98	0.159825	371.489		1.5103	3630.58	0.160841	451.708		1.45902	1914.93	0.15998	274.252
1.48332	2273.14	0.160533	318.058		1.56282	3742.8	0.162287	545.796		1.54566	2750.34	0.161006	373.166		1.52264	3635.85	0.162156	452.364		1.46969	1924.34	0.16115	275.599
1.49379	2288.66	0.161666	320.23		1.57352	3746.01	0.163398	546.265		1.55628	2762.96	0.162113	374.879		1.53364	3640.3	0.163326	452.917		1.47954	1934.11	0.16223	276.999
1.50447	2303.92	0.162822	322.365		1.58141	3748.63	0.164217	546.647		1.56484	2776.39	0.163004	376.7		1.54416	3644.56	0.164447	453.447		1.48933	1942.55	0.163303	278.208
1.51375	2319.57	0.163825	324.554		1.59163	3750.4	0.165278	546.904		1.57384	2789.34	0.163942	378.458		1.55531	3647.05	0.165635	453.757		1.49906	1951.11	0.164371	279.433
1.52334	2335.3	0.164864	326.755		1.60483	3751.18	0.166649	547.018		1.585	2801.94	0.165104	380.168		1.56618	3647.93	0.166792	453.866		1.50937	1960.7	0.165501	280.807
1.53409	2350.29	0.166027	328.853		1.61612	3751.11	0.167822	547.008		1.59594	2815.07	0.166244	381.949		1.57565	3648.62	0.1678	453.952		1.51992	1969.32	0.166658	282.042
1.54434	2364.65	0.167136	330.862		1.62493	3750.64	0.168736	546.94		1.60554	2828.31	0.167244	383.745		1.58409	3648.19	0.1687	453.898		1.52838	1976.98	0.167586	283.139
1.55347	2379.41	0.168124	332.926		1.6348	3749.95	0.169761	546.84		1.61565	2840.7	0.168297	385.426		1.59351	3645.93	0.169703	453.618		1.53628	1984.86	0.168452	284.267
1.56271	2395.01	0.169125	335.11		1.64563	3748.36	0.170886	546.607		1.62672	2852.08	0.16945	386.97		1.60466	3642.66	0.170891	453.211		1.5464	1993.01	0.169561	285.434
1.57183	2409.75	0.170112	337.172		1.65499	3745.75	0.171858	546.227		1.63757	2863.35	0.170581	388.499		1.61678	3638.42	0.172181	452.683		1.5561	2001.53	0.170625	286.655
1.58045	2422.81	0.171045	339		1.66372	3743.17	0.172765	545.851		1.64682	2875.13	0.171544	390.098		1.62957	3632.79	0.173543	451.982		1.56398	2009.46	0.171489	287.791
1.59047	2436.63	0.172128	340.934		1.67377	3740.42	0.173807	545.45		1.65412	2886.87	0.172304	391.691		1.64112	3625.43	0.174773	451.067		1.57302	2016.38	0.17248	288.781
1.6004	2451.01	0.173204	342.946		1.68374	3736.71	0.174843	544.908		1.66198	2897.93	0.173123	393.191		1.64961	3615.85	0.175678	449.875		1.5825	2023.92	0.17352	289.861
1.60824	2463.76	0.174052	344.729		1.69155	3733.26	0.175654	544.405		1.6716	2908.31	0.174125	394.6		1.65736	3603.81	0.176503	448.377		1.59015	2031.62	0.174358	290.964
1.61665	2476.73	0.174963	346.544		1.69838	3730.91	0.176364	544.062		1.68067	2918.54	0.17507	395.988		1.667	3589.88	0.177529	446.644		1.59854	2038.18	0.175279	291.903
1.6254	2490.6	0.17591	348.485		1.70685	3727.79	0.177243	543.608		1.68867	2929.18	0.175903	397.431		1.67816	3575.32	0.178718	444.832		1.60787	2044.92	0.176301	292.869
1.63277	2502.89	0.176707	350.205		1.71677	3723.13	0.178273	542.928		1.6969	2939.87	0.17676	398.882		1.68871	3560.64	0.179841	443.006		1.61494	2051.76	0.177077	293.848
1.6411	2514.36	0.177608	351.809		1.72534	3718.97	0.179164	542.321		1.70559	2949.9	0.177666	400.243		1.69705	3545.62	0.18073	441.138		1.62189	2057.31	0.177838	294.644
1.65034	2526.19	0.178608	353.464		1.7318	3715.8	0.179834	541.859		1.71488	2959.47	0.178634	401.541		1.70416	3530.69	0.181487	439.28		1.63081	2063.03	0.178817	295.463
1.65816	2537.34	0.179454	355.025		1.73845	3712.08	0.180524	541.317		1.72396	2969.24	0.179579	402.866		1.71085	3515.65	0.182199	437.409		1.63928	2069.7	0.179746	296.419
1.66466	2548.17	0.180158	356.539		1.74632	3708.3	0.181341	540.766		1.73179	2978.97	0.180395	404.186		1.717	3499.89	0.182855	435.447		1.64706	2075.73	0.180599	297.281
1.67186	2559.15	0.180937	358.076		1.75388	3705.49	0.182127	540.356		1.7397	2987.79	0.181219	405.383		1.72375	3484.84	0.183572	433.576		1.65424	2080.9	0.181386	298.022
1.68078	2569.45	0.181903	359.518		1.76054	3702.32	0.182818	539.893		1.74839	2995.56	0.182124	406.437		1.73001	3471.9	0.184239	431.965		1.66038	2085.91	0.182059	298.739
1.68878	2578.87	0.182769	360.835		1.76777	3697.79	0.183569	539.234		1.75613	3003.01	0.18293	407.448		1.73402	3460.33	0.184666	430.525		1.66795	2090.64	0.182889	299.417
1.69503	2588.09	0.183445	362.125		1.77595	3692.95	0.184418	538.527		1.76267	3010.41	0.183611	408.453		1.73831	3449.7	0.185124	429.203		1.67586	2095.18	0.183757	300.067
1.70226	2597.32	0.184228	363.416		1.78275	3688.71	0.185124	537.909		1.76923	3017.31	0.184295	409.388		1.74443	3440.53	0.185775	428.063		1.68151	2099.4	0.184376	300.672
1.70972	2605.86	0.185035	364.612		1.78782	3685.19	0.185652	537.395		1.77576	3023.55	0.184975	410.236		1.7498	3433.04	0.186347	427.13		1.6881	2103.31	0.185099	301.231
1.71607	2613.82	0.185722	365.725		1.79448	3681.75	0.186343	536.894		1.78229	3029.6	0.185655	411.056		1.75287	3426.97	0.186674	426.375		1.69602	2107.31	0.185968	301.805
1.72248	2621.52	0.186415	366.803		1.80286	3677.76	0.187213	536.312		1.78889	3035.79	0.186343	411.897		1.75483	3421.98	0.186883	425.754		1.70209	2110.82	0.186633	302.307
1.72898	2628.28	0.187119	367.748		1.80922	3673.71	0.187873	535.722		1.79512	3041.95	0.186991	412.732		1.75781	3418.03	0.1872	425.263		1.70791	2113.76	0.187271	302.728
1.7357	2634.63	0.187846	368.637		1.81368	3670.02	0.188337	535.183		1.80195	3047.24	0.187703	413.45		1.76259	3415.16	0.187709	424.905		1.7141	2116.84	0.187949	303.17
1.74222	2641.24	0.188552	369.562		1.81912	3665.91	0.188901	534.584		1.8097	3051.33	0.18851	414.004		1.76863	3413.6	0.188353	424.712		1.71931	2119.05	0.188521	303.485
1.74756	2647.16	0.18913	370.39		1.82484	3661.51	0.189495	533.942		1.81644	3055.44	0.189213	414.562		1.77541	3413.83	0.189074	424.74		1.72544	2120.49	0.189193	303.692
1.75337	2652.37	0.189759	371.12		1.82992	3658.09	0.190023	533.444		1.82222	3059.93	0.189815	415.172		1.78068	3414.88	0.189636	424.871		1.73182	2123.05	0.189892	304.058
1.76043	2657.36	0.190522	371.818		1.83541	3655.32	0.190593	533.04		1.82867	3063.44	0.190487	415.647		1.7832	3415.22	0.189905	424.914		1.7369	2125.3	0.190449	304.381
1.76673	2661.64	0.191205	372.417		1.84076	3651.48	0.191149	532.48		1.83503	3065.97	0.191149	415.991		1.78544	3415.48	0.190143	424.945		1.7427	2125.63	0.191085	304.428
1.77132	2665.29	0.191702	372.927		1.84544	3646.64	0.191635	531.774		1.84025	3068.55	0.191693	416.341		1.78939	3416.9	0.190563	425.123		1.74837	2126.13	0.191707	304.5
1.77518	2668.75	0.192119	373.411		1.85078	3642.44	0.192189	531.162		1.84506	3070.76	0.192194	416.64		1.79508	3419.44	0.19117	425.439		1.75313	2127.04	0.192229	304.63
1.77969	2671.95	0.192607	373.86		1.85679	3639.11	0.192813	530.675		1.85028	3071.89	0.192737	416.794		1.80104	3422.78	0.191804	425.854		1.75883	2126.85	0.192854	304.602
1.78454	2674.39	0.193132	374.201		1.86195	3635.25	0.193349	530.113		1.85617	3072.11	0.193351	416.824		1.80484	3427.02	0.192209	426.382		1.76296	2126.63	0.193307	304.571
1.78941	2676.03	0.193659	374.431		1.86599	3630.45	0.193769	529.414		1.86138	3071.99	0.193894	416.808		1.80744	3431.77	0.192486	426.973		1.76554	2126.52	0.19359	304.555
1.79499	2677.34	0.194263	374.614		1.87006	3625.76	0.194191	528.729		1.86456	3071.97	0.194225	416.804		1.81124	3435.77	0.19289	427.47		1.77125	2125.58	0.194216	304.421
1.79978	2678.05	0.194781	374.712		1.87463	3621.38	0.194665	528.09		1.8677	3071.71	0.194553	416.769		1.81568	3438.62	0.193364	427.825		1.77712	2125.11	0.19486	304.354
1.8028	2678.42	0.195108	374.765		1.87888	3616.46	0.195107	527.373		1.87259	3070.64	0.195062	416.624		1.81987	3441.69	0.19381	428.207		1.78	2124.58	0.195176	304.277
1.8062	2679.03	0.195476	374.85		1.88271	3611.14	0.195505	526.597		1.87807	3068.76	0.195632	416.369		1.82434	3445.63	0.194285	428.697		1.78393	2122.24	0.195606	303.943
1.81055	2678.86	0.195947	374.826		1.88668	3606.34	0.195917	525.898		1.88311	3066.61	0.196157	416.077		1.8295	3449.47	0.194835	429.175		1.78811	2120.06	0.196065	303.63
1.81472	2677.83	0.196399	374.682		1.89008	3601.77	0.19627	525.231		1.88731	3064.45	0.196595	415.785		1.83446	3452.72	0.195363	429.579		1.79043	2119.05	0.196319	303.486
1.81851	2676.74	0.196808	374.529		1.89242	3596.09	0.196513	524.403		1.89105	3061.53	0.196985	415.388		1.83827	3455.65	0.195769	429.943		1.79427	2117.28	0.19674	303.232
1.82211	2675.49	0.197198	374.355		1.89517	3589.54	0.196798	523.448		1.89545	3057.33	0.197443	414.818		1.84182	3458.19	0.196147	430.259		1.79803	2114.81	0.197152	302.878
1.82479	2674.75	0.197488	374.252		1.89953	3583.89	0.197251	522.623		1.89955	3052.64	0.19787	414.182		1.84488	3460.11	0.196473	430.498		1.79947	2112.53	0.19731	302.552
1.82648	2673.71	0.197671	374.106		1.90463	3578.7	0.197781	521.867		1.90207	3047.86	0.198132	413.534		1.84629	3461.73	0.196623	430.699		1.80266	2109.86	0.19766	302.169
1.82971	2670.76	0.19802	373.693		1.90851	3571.86	0.198184	520.87		1.90406	3042.48	0.198339	412.803		1.84825	3463.21	0.196832	430.884		1.80642	2106.91	0.198072	301.747
1.83386	2667.32	0.198469	373.211		1.91071	3563.91	0.198413	519.71		1.90632	3036.51	0.198575	411.993		1.85253	3464.07	0.197287	430.991		1.80823	2104.24	0.19827	301.364
1.83578	2664.24	0.198677	372.78		1.91253	3556.52	0.198601	518.632		1.90863	3030.48	0.198816	411.175		1.85734	3464.38	0.1978	431.029		1.81168	2101.02	0.19865	300.904
1.83769	2660.68	0.198884	372.282		1.91481	3549.06	0.198837	517.545		1.91072	3024.45	0.199033	410.357		1.86151	3464.68	0.198244	431.067		1.81459	2096.68	0.198968	300.281
1.84031	2656.61	0.199168	371.713		1.91742	3540.8	0.199109	516.34		1.91241	3018.24	0.199209	409.515		1.86488	3464.33	0.198602	431.024		1.8141	2092.36	0.198915	299.664
1.84149	2652.08	0.199295	371.079		1.91991	3532.16	0.199367	515.08		1.91455	3011.63	0.199432	408.618		1.86677	3462.39	0.198804	430.782		1.81611	2088.7	0.199135	299.139
1.84411	2647.54	0.199579	370.444		1.92175	3523.12	0.199559	513.762		1.9177	3004.18	0.19976	407.608		1.86729	3459.19	0.198859	430.384		1.81991	2084.49	0.199551	298.536
1.84793	2642.64	0.199992	369.758		1.92336	3513.5	0.199726	512.359		1.9206	2996.54	0.200062	406.571		1.86846	3455.77	0.198984	429.958		1.82005	2079.34	0.199567	297.798
1.8492	2636.07	0.20013	368.839		1.92543	3503.35	0.199941	510.878		1.92257	2989.56	0.200267	405.623		1.87237	3452.3	0.1994	429.527		1.82068	2074.02	0.199636	297.036
1.84996	2629.01	0.200212	367.851		1.92725	3492.43	0.20013	509.286		1.92414	2981.61	0.200432	404.544		1.87651	3448.11	0.199842	429.005		1.82354	2068.54	0.19995	296.251
1.85135	2622.55	0.200362	366.947		1.92848	3481.12	0.200258	507.637		1.92593	2971.45	0.200618	403.166		1.87732	3443.58	0.199927	428.442		1.8241	2062.62	0.200011	295.403
1.85189	2615.37	0.200421	365.943		1.93057	3470.02	0.200474	506.018		1.92811	2960.81	0.200845	401.723		1.87696	3439.32	0.199889	427.911		1.82447	2056.32	0.200052	294.501
1.85284	2607	0.200524	364.771		1.9332	3458.26	0.200748	504.303		1.92878	2950.61	0.200914	400.339		1.87827	3433.69	0.200028	427.212		1.82656	2049.51	0.200281	293.526
1.85448	2598.36	0.200702	363.563		1.93401	3445.09	0.200832	502.383		1.92695	2940.08	0.200724	398.91		1.87981	3425.83	0.200192	426.234		1.82661	2042.09	0.200286	292.463
1.85565	2589.97	0.200828	362.388		1.93352	3431.36	0.200781	500.38		1.92572	2929.04	0.200596	397.413		1.88034	3417.62	0.200249	425.211		1.82597	2034.17	0.200216	291.329
1.85584	2581	0.200848	361.134		1.93425	3417.43	0.200856	498.35		1.92616	2917.5	0.200642	395.847		1.88111	3409.68	0.200331	424.224		1.82789	2026.18	0.200426	290.185
1.85562	2571.17	0.200825	359.759		1.93574	3402.76	0.201011	496.21		1.92611	2905.65	0.200636	394.238		1.88331	3400.82	0.200565	423.121		1.82932	2018.29	0.200584	289.055
1.85637	2561.33	0.200906	358.382		1.93582	3387.12	0.20102	493.929		1.92603	2893.82	0.200628	392.633		1.88543	3391.04	0.200791	421.905		1.82848	2009.65	0.200491	287.817
1.85673	2550.72	0.200945	356.897		1.93484	3370.8	0.200918	491.55		1.92726	2881.49	0.200757	390.961		1.88576	3380.98	0.200826	420.653		1.82811	1999.86	0.20045	286.416
1.85556	2538.92	0.200818	355.246		1.93491	3354.46	0.200925	489.167		1.92891	2868.18	0.200928	389.154		1.88572	3370.19	0.200822	419.311		1.82835	1989.79	0.200477	284.973
1.85509	2527.31	0.200767	353.621		1.93597	3337.94	0.201036	486.758		1.93011	2854.34	0.201053	387.277		1.88559	3358.15	0.200809	417.812		1.8277	1979.58	0.200406	283.512
1.85514	2515.19	0.200772	351.925		1.93602	3320.03	0.20104	484.146		1.93026	2840.24	0.201068	385.364		1.88363	3345.35	0.2006	416.221		1.82735	1968.74	0.200368	281.959
1.85382	2501.61	0.200629	350.025		1.93517	3300.91	0.200952	481.358		1.92885	2825.29	0.200922	383.336		1.88119	3332.25	0.200339	414.59		1.82696	1957.01	0.200325	280.278
1.85234	2487.68	0.200469	348.076		1.9349	3281.61	0.200925	478.543		1.92753	2809.03	0.200784	381.129		1.88096	3318.27	0.200315	412.851		1.82552	1944.37	0.200167	278.469
1.85265	2473.25	0.200504	346.057		1.93453	3261.36	0.200885	475.59		1.92765	2791.84	0.200797	378.796		1.88264	3303.38	0.200495	410.999		1.82592	1931.43	0.200211	276.615
1.85387	2457.29	0.200635	343.824		1.93329	3239.65	0.200757	472.425		1.92679	2774.18	0.200707	376.401		1.88364	3288.31	0.200601	409.124		1.82708	1918.01	0.200338	274.693
1.85316	2440.49	0.200559	341.474		1.93205	3217.8	0.200628	469.238		1.92352	2755.95	0.200366	373.928		1.88268	3272.52	0.200498	407.158		1.82442	1902.92	0.200046	272.532
1.85078	2423.86	0.2003	339.146		1.93107	3195.55	0.200526	465.993		1.92091	2737	0.200094	371.356		1.88112	3254.65	0.200332	404.936		1.82144	1886.75	0.199719	270.216
1.84921	2406.32	0.200131	336.693		1.93012	3171.18	0.200428	462.44		1.92016	2717.17	0.200017	368.665		1.8792	3234.7	0.200127	402.454		1.82177	1870.57	0.199756	267.899
1.84849	2386.7	0.200053	333.948		1.92905	3145.31	0.200317	458.666		1.91895	2696.48	0.19989	365.858		1.87695	3213.85	0.199889	399.859		1.82129	1853.37	0.199703	265.435
1.84792	2366.08	0.199991	331.062		1.92715	3119.28	0.200119	454.871		1.91703	2675.48	0.19969	363.009		1.87708	3192.6	0.199902	397.215		1.81928	1834.58	0.199483	262.744
1.84673	2344.61	0.199863	328.057		1.92471	3092.22	0.199866	450.926		1.9157	2653.97	0.199552	360.091		1.87827	3170.45	0.200029	394.459		1.81837	1815	0.199383	259.94
1.84431	2321.49	0.199601	324.823		1.92312	3063.52	0.199701	446.741		1.91481	2630.85	0.199459	356.954		1.87568	3147.88	0.199753	391.651		1.81675	1794.79	0.199205	257.046
1.84234	2298.08	0.199387	321.547		1.92209	3034.26	0.199594	442.474		1.91391	2606.3	0.199365	353.622		1.87097	3125.64	0.199251	388.884		1.81398	1773.94	0.198901	254.06
1.84103	2274.03	0.199245	318.183		1.92031	3004.46	0.199409	438.128		1.91239	2581.3	0.199207	350.231		1.86842	3102.28	0.19898	385.978		1.81234	1752.51	0.198722	250.991
1.83893	2247.62	0.199019	314.488		1.91809	2973.07	0.199178	433.55		1.90928	2555.66	0.198883	346.752		1.86607	3076.83	0.19873	382.812		1.81033	1730.27	0.198501	247.805
1.836	2220.65	0.198701	310.713		1.91605	2940.33	0.198966	428.776		1.90533	2528.68	0.198472	343.091		1.86127	3051.07	0.198219	379.607		1.80625	1707.74	0.198053	244.579
1.83249	2194.46	0.198322	307.048		1.91295	2907	0.198645	423.916		1.90202	2500.6	0.198127	339.282		1.85695	3026.1	0.197759	376.5		1.80226	1685.16	0.197616	241.345
1.8287	2167.91	0.197912	303.334		1.90832	2873.39	0.198164	419.015		1.89828	2472.75	0.197737	335.502		1.85543	3000.98	0.197596	373.374		1.79943	1662.1	0.197306	238.043
1.82353	2141.45	0.197352	299.631		1.90434	2839.69	0.197751	414.1		1.89272	2445.64	0.197158	331.825		1.85364	2975.03	0.197406	370.146		1.79633	1639.28	0.196966	234.774
1.8175	2116.04	0.196699	296.077		1.9015	2805.26	0.197456	409.08		1.88746	2418.09	0.19661	328.087		1.84968	2948.63	0.196984	366.862		1.79235	1616.4	0.196529	231.497
1.81377	2090.95	0.196295	292.565		1.89769	2769.64	0.19706	403.885		1.88415	2389.61	0.196265	324.222		1.84554	2922.04	0.196543	363.552		1.78786	1591.88	0.196038	227.986
1.81001	2064.94	0.195888	288.927		1.89284	2733.82	0.196556	398.661		1.88121	2361.07	0.195959	320.35		1.841	2894.69	0.19606	360.15		1.78337	1567.04	0.195545	224.427
1.80373	2038.71	0.195208	285.256		1.88812	2697.93	0.196067	393.427		1.87755	2332.69	0.195578	316.5		1.83452	2866.54	0.19537	356.648		1.77912	1543.36	0.195079	221.037
1.79829	2013.99	0.19462	281.798		1.88297	2660.93	0.195532	388.031		1.8731	2304.17	0.195114	312.63		1.82811	2838.53	0.194687	353.163		1.77459	1519.06	0.194583	217.556
1.7932	1989.81	0.194069	278.415		1.87743	2623.35	0.194956	382.552		1.86827	2275.31	0.194611	308.714		1.82428	2810.89	0.194279	349.724		1.76903	1493.68	0.193972	213.922
1.78688	1964.54	0.193385	274.878		1.87284	2586.23	0.194479	377.139		1.86381	2245.64	0.194147	304.688		1.82159	2782.86	0.193992	346.236		1.76349	1468.94	0.193366	210.379
1.78158	1939.01	0.192812	271.307		1.86931	2549.04	0.194113	371.716		1.85827	2215.41	0.19357	300.587		1.81672	2754.24	0.193474	342.676		1.75999	1444.63	0.192981	206.897
1.77651	1913.66	0.192263	267.759		1.86527	2510.88	0.193694	366.151		1.85114	2185.51	0.192827	296.53		1.80985	2725.62	0.192742	339.115		1.75638	1419.89	0.192585	203.353
1.77081	1888.37	0.191646	264.221		1.85923	2471.66	0.193067	360.431		1.84464	2155.61	0.19215	292.473		1.80387	2696.74	0.192106	335.522		1.7491	1394.97	0.191787	199.784
1.76532	1863.63	0.191052	260.759		1.85204	2432.3	0.192319	354.691		1.83857	2124.97	0.191518	288.316		1.7986	2666.66	0.191544	331.779		1.74094	1370.54	0.190893	196.285
1.7592	1838.87	0.19039	257.295		1.84553	2393.48	0.191643	349.031		1.83161	2094.3	0.190793	284.154		1.79267	2635.96	0.190913	327.959		1.73538	1347.36	0.190283	192.966
1.75337	1813.78	0.189759	253.784		1.83976	2354.31	0.191045	343.319		1.82463	2064.46	0.190066	280.105		1.78754	2605.87	0.190366	324.215		1.72982	1324.75	0.189674	189.728
1.74853	1788.8	0.189235	250.288		1.83389	2314.34	0.190436	337.49		1.81793	2034.87	0.189367	276.091		1.78306	2576.16	0.189889	320.519		1.72277	1301.19	0.1889	186.353
1.74296	1763.78	0.188632	246.788		1.8275	2274.66	0.189772	331.704		1.8115	2004.76	0.188698	272.006		1.77686	2546.33	0.189229	316.808		1.71621	1277.72	0.188181	182.992
1.73621	1738.47	0.187901	243.247		1.82037	2235.17	0.189031	325.945		1.80607	1974.33	0.188132	267.878		1.76937	2516.04	0.188432	313.039		1.71008	1255.51	0.187509	179.811
1.72892	1712.84	0.187112	239.661		1.81292	2194.61	0.188257	320.03		1.80028	1944.27	0.18753	263.798		1.76232	2484.83	0.187681	309.157		1.70323	1233.09	0.186757	176.6
1.72217	1687.43	0.186382	236.105		1.80575	2153.4	0.187513	314.021		1.79289	1914.57	0.18676	259.769		1.75518	2453.13	0.18692	305.212		1.69582	1210.41	0.185945	173.352
1.71592	1662.37	0.185706	232.599		1.79858	2112.96	0.186769	308.124		1.78607	1884.4	0.186049	255.676		1.74753	2421.32	0.186106	301.255		1.68834	1188.8	0.185125	170.258
1.70886	1636.66	0.184942	229.002		1.79181	2073.23	0.186065	302.33		1.78044	1853.47	0.185462	251.478		1.74065	2389.64	0.185373	297.313		1.68145	1167.33	0.18437	167.182
1.70205	1610.7	0.184204	225.37		1.78582	2032.88	0.185444	296.446		1.77324	1822.61	0.184713	247.291		1.73475	2358.91	0.184744	293.49		1.67464	1145.9	0.183623	164.114
1.69552	1585.56	0.183498	221.852		1.77868	1991.59	0.184702	290.425		1.76461	1792.2	0.183813	243.166		1.72866	2328.53	0.184096	289.71		1.66647	1125.62	0.182726	161.208
1.68734	1560.57	0.182612	218.355		1.76941	1950.68	0.183739	284.459		1.75643	1761.41	0.182962	238.988		1.7217	2296.78	0.183355	285.759		1.65818	1105.08	0.181818	158.267
1.67847	1535.11	0.181653	214.793		1.76047	1910.53	0.182811	278.604		1.74804	1729.95	0.182087	234.719		1.71315	2264.02	0.182444	281.684		1.65109	1084	0.18104	155.248
1.6707	1509.32	0.180812	211.184		1.75273	1869.88	0.182007	272.677		1.73913	1698.85	0.181159	230.5		1.70341	2231.37	0.181407	277.622		1.64332	1064.31	0.180189	152.428
1.66392	1483.46	0.180078	207.565		1.74414	1828.9	0.181115	266.701		1.73052	1668.53	0.180263	226.387		1.69482	2198.61	0.180492	273.546		1.63478	1045.12	0.179253	149.68
1.65708	1457.73	0.179338	203.965		1.73438	1789.17	0.180102	260.907		1.72198	1638.32	0.179373	222.287		1.68778	2166.09	0.179742	269.5		1.62678	1025.15	0.178375	146.82
1.64861	1432.06	0.178421	200.374		1.72526	1750.07	0.179155	255.205		1.71373	1607.8	0.178513	218.146		1.68077	2134.53	0.178995	265.573		1.61803	1005.79	0.177416	144.047
1.63868	1406.66	0.177346	196.82		1.71726	1709.89	0.178324	249.346		1.70612	1577.29	0.177721	214.007		1.67319	2102.9	0.178188	261.638		1.60907	987.122	0.176433	141.373
1.62959	1381.57	0.176362	193.309		1.70893	1669.46	0.177459	243.45		1.69823	1547.39	0.176899	209.949		1.66431	2070.44	0.177243	257.599		1.60142	968.172	0.175594	138.659
1.62265	1356.35	0.175611	189.781		1.69881	1630.56	0.176409	237.778		1.68951	1517.7	0.175991	205.922		1.65364	2037.75	0.176107	253.532		1.59293	949.529	0.174663	135.989
1.61545	1330.79	0.174832	186.204		1.68744	1592.81	0.175228	232.273		1.68065	1487.13	0.175068	201.773		1.64324	2004.63	0.174998	249.411		1.58337	931.105	0.173616	133.351
1.60542	1304.89	0.173746	182.581		1.67737	1554.75	0.174181	226.723		1.67198	1455.76	0.174164	197.517		1.63479	1971.13	0.1741	245.243		1.57496	912.418	0.172693	130.675
1.59503	1279.63	0.172622	179.045		1.66933	1516.4	0.173347	221.131		1.6627	1424.43	0.173198	193.267		1.62704	1938.32	0.173273	241.161		1.56618	894.447	0.17173	128.101
1.58621	1255.26	0.171668	175.636		1.66046	1478.63	0.172425	215.622		1.6524	1393.46	0.172125	189.065		1.61862	1905.84	0.172377	237.12		1.55637	877.066	0.170654	125.611
1.57705	1230.45	0.170676	172.165		1.64925	1441.48	0.171262	210.205		1.64172	1362.93	0.171012	184.922		1.60947	1873.1	0.171402	233.046		1.54759	859.283	0.169692	123.065
1.56713	1205.27	0.169602	168.642		1.63812	1404.57	0.170106	204.823		1.63106	1332.62	0.169903	180.809		1.5995	1840.96	0.17034	229.047		1.53873	841.633	0.16872	120.537
1.55651	1180.5	0.168453	165.175		1.62812	1368.04	0.169067	199.496		1.62017	1302.41	0.168768	176.711		1.58937	1808.77	0.169262	225.043		1.52871	824.237	0.167621	118.045
1.54587	1155.96	0.167302	161.742		1.61749	1332.1	0.167963	194.254		1.60894	1272.85	0.167598	172.7		1.57948	1774.91	0.168209	220.83		1.51926	806.745	0.166586	115.54
1.53668	1131.79	0.166307	158.36		1.60676	1296.61	0.16685	189.079		1.59774	1243.91	0.166432	168.774		1.56851	1740.82	0.16704	216.588		1.5098	789.725	0.165548	113.103
1.52651	1107.4	0.165206	154.948		1.5972	1261.33	0.165856	183.935		1.58711	1214.87	0.165324	164.834		1.55672	1708.59	0.165785	212.578		1.49941	772.705	0.164409	110.665
1.51508	1082.69	0.163969	151.49		1.58673	1226.08	0.16477	178.793		1.57729	1185.97	0.164301	160.912		1.54658	1677.26	0.164705	208.68		1.48971	755.243	0.163345	108.164
1.50538	1058.79	0.16292	148.146		1.57448	1191.01	0.163498	173.68		1.56769	1157.96	0.163301	157.113		1.53761	1645.29	0.16375	204.703		1.48044	738.398	0.162329	105.752
1.4956	1035.31	0.161862	144.86		1.5624	1156.76	0.162243	168.685		1.5571	1130.36	0.162198	153.368		1.5272	1612.79	0.162642	200.66		1.47056	721.811	0.161246	103.376
1.4843	1011.69	0.160639	141.556		1.55085	1123.25	0.161044	163.799		1.54543	1102.44	0.160982	149.579		1.51563	1580.28	0.161409	196.614		1.46039	704.765	0.160131	100.935
1.47321	988.416	0.159438	138.299		1.53965	1089.53	0.159881	158.882		1.53399	1074.92	0.159791	145.845		1.50416	1547.92	0.160187	192.588		1.44938	688.323	0.158923	98.58
1.46218	965.292	0.158244	135.064		1.52915	1055.86	0.15879	153.971		1.52314	1048.23	0.158661	142.224		1.49262	1515.58	0.158958	188.564		1.43795	672.18	0.15767	96.2681
1.45135	942.513	0.157072	131.876		1.51823	1023.49	0.157656	149.251		1.51141	1021.61	0.157438	138.612		1.48137	1483.04	0.15776	184.516		1.42734	655.388	0.156507	93.8632
1.44084	920.331	0.155935	128.773		1.50666	991.891	0.156455	144.643		1.49807	995.209	0.156049	135.03		1.47079	1450.6	0.156634	180.48		1.41632	639.239	0.155299	91.5504
1.42969	898.115	0.154728	125.664		1.49515	959.724	0.15526	139.952		1.48493	969.655	0.15468	131.563		1.46062	1418.76	0.155551	176.518		1.40501	623.824	0.154058	89.3426
1.41818	875.516	0.153482	122.502		1.48267	927.785	0.153963	135.295		1.47327	944.376	0.153465	128.133		1.45038	1387.39	0.15446	172.615		1.39463	607.686	0.15292	87.0314
1.40653	852.818	0.152222	119.326		1.46907	897.283	0.152551	130.847		1.46163	919.204	0.152253	124.718		1.43844	1356.14	0.153188	168.727		1.38326	591.819	0.151673	84.759
1.39513	830.93	0.150988	116.264		1.45595	867.541	0.151189	126.51		1.44904	894.808	0.150941	121.408		1.42456	1325.12	0.15171	164.868		1.37108	576.891	0.150338	82.621
1.3839	809.554	0.149773	113.273		1.44389	837.945	0.149936	122.194		1.43671	870.8	0.149657	118.15		1.41076	1294.13	0.15024	161.012		1.36049	561.324	0.149176	80.3916
1.37212	787.439	0.148497	110.178		1.43196	809.269	0.148698	118.012		1.42535	846.559	0.148474	114.861		1.39816	1262.69	0.148899	157.1		1.34953	545.567	0.147974	78.1349
1.36077	765.853	0.147269	107.158		1.41844	781.676	0.147294	113.989		1.41402	822.779	0.147293	111.635		1.38694	1231.31	0.147704	153.196		1.33687	530.857	0.146586	76.0282
1.34928	745.548	0.146026	104.317		1.40357	754.43	0.14575	110.015		1.40137	800.052	0.145976	108.551		1.37654	1200.94	0.146596	149.419		1.32493	516.199	0.145277	73.9289
1.33602	724.722	0.144591	101.403		1.39006	727.668	0.144346	106.113		1.38745	777.635	0.144526	105.51		1.36528	1171.76	0.145397	145.788		1.31347	501.352	0.144021	71.8025
1.32278	703.642	0.143158	98.4536		1.37808	701.86	0.143103	102.349		1.3742	754.645	0.143146	102.39		1.35262	1142.88	0.144049	142.195		1.30093	487.066	0.142646	69.7565
1.31074	683.326	0.141855	95.6109		1.36485	676.947	0.141728	98.7163		1.36222	731.372	0.141898	99.2326		1.33935	1112.99	0.142636	138.475		1.2882	472.934	0.14125	67.7326
1.29882	662.947	0.140565	92.7595		1.34974	652.925	0.14016	95.2133		1.34915	708.686	0.140536	96.1545		1.32559	1082.22	0.141171	134.647		1.27558	458.992	0.139866	65.7358
1.28655	642.537	0.139237	89.9037		1.33528	629.326	0.138658	91.7719		1.33422	686.575	0.138981	93.1545		1.31135	1052.28	0.139654	130.923		1.26287	445.725	0.138472	63.8357
1.27359	622.745	0.137834	87.1345		1.32266	605.902	0.137348	88.3561		1.32005	664.406	0.137505	90.1466		1.29799	1023.65	0.138231	127.361		1.25065	432.838	0.137133	61.9902
1.26006	603.311	0.13637	84.4152		1.30967	583.707	0.135999	85.1195		1.3075	642.232	0.136198	87.138		1.28616	995.502	0.136972	123.858		1.23826	420.05	0.135774	60.1586
1.24666	583.91	0.134919	81.7007		1.29504	562.602	0.13448	82.0418		1.29436	620.578	0.13483	84.2		1.27366	967.929	0.13564	120.427		1.22532	407.03	0.134356	58.2939
1.2339	564.782	0.133539	79.0243		1.28125	541.065	0.133048	78.9012		1.28024	599.565	0.133358	81.3489		1.25923	941.294	0.134104	117.114		1.21238	394.069	0.132936	56.4377
1.22148	546.202	0.132195	76.4246		1.26884	519.198	0.131759	75.7124		1.26688	578.739	0.131966	78.5233		1.24461	915.032	0.132546	113.846		1.19869	382.25	0.131435	54.7449
1.20788	527.876	0.130723	73.8604		1.25481	497.935	0.130302	72.6117		1.2546	557.532	0.130688	75.6459		1.22979	888.677	0.130968	110.567		1.18479	370.852	0.129911	53.1126
1.19325	509.985	0.12914	71.3572		1.23967	477.396	0.12873	69.6167		1.24221	536.125	0.129396	72.7415		1.21362	862.416	0.129246	107.3		1.17171	358.553	0.128477	51.3512
1.17873	492.749	0.127568	68.9455		1.22584	457.388	0.127294	66.6989		1.22842	515.329	0.12796	69.9198		1.19849	836.625	0.127635	104.091		1.15841	346.385	0.127018	49.6084
1.16463	475.278	0.126042	66.5009		1.21212	437.549	0.125869	63.8059		1.21326	495.323	0.126381	67.2054		1.18616	811.771	0.126322	100.999		1.14576	335.251	0.125632	48.0139
1.15144	457.661	0.124615	64.036		1.19747	418.054	0.124347	60.963		1.19844	475.249	0.124837	64.4818		1.17435	788.079	0.125064	98.0508		1.13379	324.009	0.124319	46.4038
1.13758	440.636	0.123115	61.6538		1.18291	399.551	0.122836	58.2648		1.18439	454.6	0.123374	61.6801		1.16129	764.912	0.123673	95.1685		1.11894	311.984	0.122691	44.6817
1.12241	423.954	0.121473	59.3196		1.16827	381.566	0.121315	55.6422		1.16915	434.397	0.121786	58.9389		1.14676	741.358	0.122125	92.238		1.10308	299.973	0.120952	42.9614
1.10837	407.837	0.119954	57.0645		1.15346	363.292	0.119778	52.9772		1.1526	415.524	0.120063	56.3783		1.13079	717.522	0.120425	89.2723		1.09055	288.866	0.119578	41.3707
1.09427	392.325	0.118427	54.8941		1.13918	345.422	0.118294	50.3715		1.13695	397.341	0.118432	53.9113		1.11462	694.06	0.118703	86.3532		1.07809	278.65	0.118212	39.9076
1.07878	376.834	0.116751	52.7266		1.1239	329.098	0.116708	47.991		1.12188	379.65	0.116862	51.5108		1.0998	671.101	0.117125	83.4967		1.06246	268.484	0.116497	38.4517
1.06446	361.602	0.115201	50.5953		1.1068	313.952	0.114933	45.7822		1.1058	363.004	0.115187	49.2524		1.08641	648.812	0.115699	80.7235		1.04734	258.248	0.11484	36.9858
1.05045	346.62	0.113685	48.4991		1.09112	298.657	0.113305	43.5518		1.09005	346.824	0.113546	47.0571		1.07238	627.68	0.114205	78.0944		1.03445	248.894	0.113427	35.646
1.03544	331.844	0.112061	46.4316		1.07754	283.121	0.111894	41.2863		1.07577	330.331	0.11206	44.8193		1.05658	607.53	0.112522	75.5874		1.02004	240.328	0.111846	34.4192
1.02157	317.868	0.11056	44.476		1.06198	268.489	0.110279	39.1526		1.06136	313.71	0.110558	42.5642		1.04126	587.38	0.11089	73.0803		1.00378	231.235	0.110063	33.117
1.00817	303.996	0.109109	42.5351		1.0452	254.788	0.108536	37.1546		1.04634	297.204	0.108993	40.3247		1.02644	566.703	0.109312	70.5078		0.990153	221.626	0.108569	31.7408
0.993279	289.199	0.107498	40.4647		1.0313	240.944	0.107092	35.1358		1.03166	281.081	0.107465	38.1371		1.00956	546.02	0.107514	67.9345		0.978847	212.84	0.10733	30.4825
0.978227	274.458	0.105869	38.4022		1.01765	226.937	0.105675	33.0933		1.01711	265.613	0.105949	36.0384		0.992763	525.836	0.105726	65.4232		0.965362	204.781	0.105851	29.3283
0.964043	261.109	0.104334	36.5344		1.00103	213.473	0.10395	31.1299		1.00209	250.668	0.104384	34.0107		0.97882	506.495	0.104241	63.0169		0.949687	196.31	0.104132	28.1151
0.949428	248.546	0.102752	34.7766		0.984578	200.588	0.102241	29.2509		0.986254	236.307	0.102735	32.0621		0.965247	488.439	0.102795	60.7703		0.934421	187.749	0.102458	26.889
0.933646	235.614	0.101044	32.9672		0.969016	188.001	0.100625	27.4153		0.969994	222.542	0.101041	30.1945		0.950319	470.942	0.101205	58.5934		0.920081	179.736	0.100886	25.7414
0.917703	222.839	0.0993185	31.1796		0.952508	175.485	0.0989105	25.5903		0.954303	208.943	0.0994066	28.3493		0.934888	453.067	0.0995621	56.3695		0.906057	171.663	0.0993484	24.5852
0.902462	211.052	0.097669	29.5304		0.936791	163.299	0.0972784	23.8132		0.9386	195.554	0.0977708	26.5327		0.918477	435.388	0.0978144	54.1698		0.891059	163.408	0.0977038	23.4029
0.887129	199.561	0.0960096	27.9226		0.921448	152.258	0.0956852	22.2031		0.922363	182.697	0.0960795	24.7884		0.901172	418.171	0.0959715	52.0278		0.8753	155.727	0.0959759	22.3029
0.870875	187.931	0.0942505	26.2953		0.904365	141.915	0.0939112	20.6949		0.906623	170.219	0.0944399	23.0953		0.884838	401.145	0.0942319	49.9095		0.860164	148.726	0.0943162	21.3003
0.85484	177.028	0.0925152	24.7698		0.887823	130.913	0.0921935	19.0905		0.890863	158.086	0.0927982	21.4491		0.870064	384.998	0.0926586	47.9004		0.844025	141.973	0.0925466	20.3331
0.839308	166.924	0.0908342	23.3559		0.872837	119.695	0.0906373	17.4546		0.873868	146.582	0.0910279	19.8882		0.855407	369.883	0.0910977	46.0199		0.826706	135.217	0.0906476	19.3655
0.822763	156.928	0.0890436	21.9574		0.857277	109.665	0.0890215	15.992		0.856227	135.709	0.0891903	18.4129		0.83955	355.054	0.0894089	44.1749		0.81152	128.493	0.0889825	18.4025
0.806029	147.232	0.0872326	20.6008		0.84048	100.749	0.0872773	14.6917		0.838574	125.194	0.0873515	16.9863		0.822642	340.176	0.0876083	42.3238		0.797307	121.868	0.087424	17.4537
0.790863	138.008	0.0855912	19.3101		0.822577	91.921	0.0854182	13.4044		0.82116	114.945	0.0855375	15.5957		0.80514	325.089	0.0857444	40.4467		0.780868	115.069	0.0856215	16.4799
0.776095	128.841	0.083993	18.0275		0.805081	82.9079	0.0836013	12.0901		0.804262	105.077	0.0837773	14.2568		0.787452	310.101	0.0838607	38.582		0.764261	107.895	0.0838005	15.4524
0.759922	119.577	0.0822426	16.7313		0.789339	74.2863	0.0819667	10.8329		0.787388	95.6173	0.0820196	12.9734		0.771113	295.985	0.0821207	36.8257		0.749237	100.881	0.0821532	14.4479
0.742726	110.693	0.0803816	15.4882		0.773045	66.3134	0.0802747	9.6702		0.770189	86.6355	0.080228	11.7547		0.756686	282.878	0.0805842	35.195		0.733271	94.6873	0.0804025	13.5609
0.725931	102.88	0.078564	14.395		0.755336	58.9122	0.0784357	8.59092		0.752773	78.2803	0.0784139	10.6211		0.741928	270.46	0.0790126	33.65		0.716001	88.8516	0.0785089	12.7251
0.709903	95.6062	0.0768293	13.3772		0.738758	51.905	0.0767142	7.56908		0.735334	70.4304	0.0765973	9.556		0.725158	258.145	0.0772266	32.1178		0.699975	82.8618	0.0767516	11.8673
0.693919	87.9609	0.0750995	12.3075		0.723258	44.4704	0.0751047	6.48492		0.718298	63.0033	0.0748227	8.54828		0.707343	245.187	0.0753294	30.5055		0.684636	77.8039	0.0750697	11.1429
0.677584	80.6023	0.0733316	11.2779		0.70649	36.7331	0.0733634	5.35663		0.701348	56.16	0.0730571	7.61979		0.689996	231.681	0.073482	28.8251		0.667887	74.0943	0.0732332	10.6116
0.661245	74.1937	0.0715633	10.3812		0.688568	30.126	0.0715024	4.39314		0.684075	49.8217	0.0712578	6.7598		0.673832	218.806	0.0717606	27.2233		0.650944	70.2338	0.0713754	10.0587
0.644888	68.1691	0.0697931	9.53822		0.671474	24.2848	0.0697273	3.54135		0.66707	43.8157	0.0694865	5.94491		0.658799	207.918	0.0701596	25.8686		0.635181	65.957	0.069647	9.44622
0.628089	62.0672	0.067975	8.68444		0.65505	17.9777	0.0680218	2.62161		0.650286	38.1661	0.0677381	5.17837		0.643544	198.58	0.068535	24.7068		0.618882	62.1478	0.0678599	8.90068
0.61146	56.1238	0.0661753	7.85284		0.637496	11.8438	0.066199	1.72714		0.63321	32.8987	0.0659594	4.46369		0.62565	188.464	0.0666294	23.4482		0.601549	58.3344	0.0659593	8.35452
0.595255	50.6209	0.0644215	7.08288		0.619489	6.33171	0.0643291	0.923326		0.616164	28.0521	0.0641838	3.80611		0.605331	177.03	0.0644655	22.0257		0.585899	54.4638	0.0642433	7.80019
0.578043	45.4096	0.0625588	6.35372		0.602551	0.863879	0.0625702	0.125976		0.599266	23.5028	0.0624235	3.18886		0.586892	165.996	0.0625018	20.6529		0.572713	51.3378	0.0627975	7.35249
0.560762	40.4363	0.0606885	5.65784		0.585911	-4.45938	0.0608423	-0.650292		0.582207	19.1274	0.0606466	2.5952		0.57192	156.104	0.0609073	19.4221		0.558707	48.038	0.0612617	6.8799
0.54614	35.8951	0.0591061	5.02245		0.568877	-9.33702	0.0590734	-1.36158		0.564877	15.2359	0.0588414	2.06721		0.556663	147.331	0.0592825	18.3305		0.541927	43.9669	0.0594218	6.29684
0.531316	31.3377	0.0575017	4.38478		0.55113	-13.6154	0.0572305	-1.98547		0.547499	11.7566	0.0570311	1.59514		0.539099	139.501	0.057412	17.3563		0.524487	40.5765	0.0575095	5.81127
0.512663	26.2689	0.055483	3.67554		0.532309	-17.1796	0.0552761	-2.50523		0.53049	8.29547	0.0552594	1.12553		0.520424	131.074	0.0554232	16.3079		0.508046	38.1224	0.0557068	5.45981
0.494256	21.4056	0.0534909	2.99507		0.51424	-20.3054	0.0533998	-2.96106		0.513505	5.15623	0.0534901	0.699597		0.502007	121.401	0.0534619	15.1044		0.49159	35.8037	0.0539024	5.12773
0.478506	17.7997	0.0517864	2.49054		0.497555	-23.0708	0.0516672	-3.36431		0.496253	2.29384	0.051693	0.311228		0.485639	112.648	0.0517187	14.0154		0.474084	33.7741	0.0519829	4.83705
0.461626	15.4074	0.0499595	2.1558		0.479458	-25.4713	0.049788	-3.71437		0.47917	-0.708273	0.0499135	-0.0960985		0.470848	105.96	0.0501436	13.1833		0.456418	31.3632	0.0500458	4.49177
0.443573	13.0808	0.0480057	1.83027		0.459765	-27.8207	0.047743	-4.05697		0.46173	-3.25768	0.0480969	-0.442002		0.454402	99.6194	0.0483921	12.3944		0.440296	27.847	0.0482781	3.98818
0.426554	10.2133	0.0461639	1.42905		0.441696	-30.0925	0.0458667	-4.38826		0.443847	-5.34697	0.0462341	-0.725477		0.435774	92.498	0.0464083	11.5084		0.42447	24.7688	0.0465428	3.54733
0.409454	7.86953	0.0443132	1.1011		0.425727	-31.7316	0.0442084	-4.62729		0.426661	-7.83786	0.0444439	-1.06344		0.417165	84.9581	0.0444265	10.5703		0.406213	22.883	0.0445409	3.27726
0.391946	6.79551	0.0424184	0.950828		0.408817	-32.5199	0.0424524	-4.74223		0.409213	-9.99075	0.0426264	-1.35554		0.39969	78.0115	0.0425655	9.70599		0.387385	20.7447	0.0424764	2.97102
0.374839	6.17742	0.040567	0.864345		0.389976	-33.3953	0.040496	-4.86989		0.390681	-11.19	0.0406959	-1.51825		0.382908	73.0124	0.0407783	9.08401		0.370805	18.65	0.0406584	2.67101
0.35775	5.44494	0.0387175	0.761856		0.372143	-35.0651	0.0386441	-5.11339		0.373293	-12.9683	0.0388847	-1.75955		0.365951	68.8615	0.0389724	8.56757		0.354287	17.6469	0.0388473	2.52736
0.340765	4.70237	0.0368793	0.657955		0.355863	-36.9409	0.0369536	-5.38693		0.357054	-15.8308	0.0371931	-2.14792		0.348265	63.029	0.0370889	7.8419		0.336443	15.7545	0.0368907	2.25632
0.323873	3.70693	0.0350512	0.518674		0.33839	-38.7653	0.0351391	-5.65298		0.339243	-18.2308	0.0353378	-2.47355		0.329332	56.182	0.0350726	6.99002		0.319762	12.0526	0.0350616	1.72615
0.306706	2.41511	0.0331933	0.337922		0.320468	-40.3176	0.0332781	-5.87934		0.320259	-19.5747	0.0333603	-2.6559		0.310093	50.46	0.0330237	6.27811		0.303973	9.15501	0.0333304	1.31116
0.289843	1.27006	0.0313683	0.177706		0.303352	-41.1512	0.0315007	-6.0009		0.302024	-20.8143	0.0314608	-2.82408		0.293401	46.0769	0.0312461	5.73278		0.286694	7.34131	0.0314357	1.05141
0.273029	0.034124	0.0295486	0.00477463		0.28499	-42.2421	0.029594	-6.15998		0.284479	-22.7057	0.0296332	-3.08071		0.27888	42.2911	0.0296997	5.26176		0.269208	4.97716	0.0295184	0.712818
0.255261	-1.78581	0.0276256	-0.249871		0.266042	-43.8467	0.0276264	-6.39398		0.26671	-24.9437	0.0277823	-3.38436		0.262133	38.499	0.0279162	4.78995		0.253274	3.24046	0.0277713	0.464092
0.237359	-3.57026	0.0256882	-0.499551		0.24831	-44.6354	0.025785	-6.50899		0.247849	-26.815	0.0258176	-3.63827		0.241809	34.1884	0.0257518	4.25363		0.237189	2.55063	0.0260076	0.365295
0.220427	-4.48911	0.0238557	-0.628117		0.230114	-45.0526	0.0238955	-6.56983		0.228869	-28.1844	0.0238405	-3.82406		0.222208	29.106	0.0236643	3.62129		0.219898	0.982547	0.0241116	0.140718
0.203349	-4.87284	0.0220075	-0.681807		0.211249	-46.0754	0.0219366	-6.71898		0.211264	-29.4838	0.0220067	-4.00036		0.20699	24.3711	0.0220437	3.0322		0.202978	-0.958379	0.0222564	-0.137257
0.185434	-5.58351	0.0200686	-0.781245		0.193674	-47.179	0.0201115	-6.87991		0.193446	-30.9718	0.0201506	-4.20225		0.193178	21.6706	0.0205727	2.6962		0.186814	-1.51912	0.020484	-0.217565
0.168079	-6.65648	0.0181904	-0.931375		0.176741	-48.5548	0.0183532	-7.08054		0.174688	-32.2758	0.0181967	-4.37918		0.175862	19.8016	0.0187286	2.46366		0.170281	-1.61694	0.0186712	-0.231574
0.151214	-7.54448	0.0163652	-1.05562		0.158796	-50.1917	0.0164897	-7.31925		0.156775	-33.7706	0.0163307	-4.582		0.155671	16.3505	0.0165784	2.03429		0.153083	-2.55627	0.0167854	-0.366104
0.133768	-8.25791	0.0144771	-1.15545		0.14051	-51.079	0.0145909	-7.44863		0.139696	-37.0481	0.0145517	-5.02669		0.135661	11.9931	0.0144474	1.49216		0.135598	-3.80669	0.0148682	-0.545186
0.116696	-8.51646	0.0126294	-1.19162		0.123355	-52.4593	0.0128094	-7.64991		0.122948	-41.8399	0.0128071	-5.67683		0.117251	8.76503	0.0124868	1.09052		0.118679	-4.97031	0.013013	-0.711836
0.100313	-7.80069	0.0108564	-1.09147		0.106427	-55.4689	0.0110516	-8.08879		0.106519	-46.3423	0.0110957	-6.28772		0.101065	7.21894	0.010763	0.898162		0.10198	-5.98682	0.011182	-0.85742
0.083222	-7.8811	0.00900671	-1.10272		0.088042	-57.8569	0.00914247	-8.43702		0.089304	-50.6405	0.0093025	-6.87091		0.084761	6.25786	0.00902673	0.778587		0.083634	-6.5387	0.00917039	-0.936458
0.065672	-10.302	0.00710736	-1.44146		0.069493	-58.9522	0.0072163	-8.59675		0.071094	-54.991	0.00740563	-7.46118		0.064996	4.07761	0.00692183	0.507326		0.06499	-7.43244	0.0071261	-1.06446
0.048808	-12.4804	0.00528225	-1.74626		0.052055	-60.7467	0.0054055	-8.85844		0.052538	-58.5921	0.00547271	-7.94978		0.044481	0.676639	0.00473706	0.0841857		0.048759	-8.76323	0.00534638	-1.25505
0.031942	-12.4701	0.00345693	-1.74481		0.034473	-63.0027	0.00357975	-9.18742		0.033889	-62.0662	0.0035301	-8.42114		0.028097	-2.16749	0.00299223	-0.269673		0.03273	-8.91889	0.00358882	-1.27734
0.01429	-12.3304	0.00154654	-1.72527		0.016361	-64.5956	0.00169896	-9.4197		0.015653	-66.1175	0.00163052	-8.97082		0.014059	-3.74397	0.00149723	-0.465815		0.014366	-8.9228	0.00157522	-1.2779
-0.003406	-13.1277	-0.000368615	-1.83682		-0.002419	-65.9696	-0.000251194	-9.62007		-0.002426	-69.9596	-0.000252708	-9.49212		-0.002303	-5.05419	-0.000245261	-0.628829		-0.004072	-10.8	-0.000446491	-1.54675
-0.020649	-13.6777	-0.00223474	-1.91378		-0.021918	-67.2646	-0.00227601	-9.80891		-0.020907	-73.3367	-0.00217781	-9.95033		-0.02137	-7.65112	-0.00227583	-0.951933		-0.021162	-12.7165	-0.00232039	-1.82123
-0.037775	-14.0669	-0.0040882	-1.96824		-0.040001	-68.4156	-0.00415379	-9.97675		-0.039083	-76.5234	-0.00407115	-10.3827		-0.041215	-11.366	-0.00438924	-1.41413		-0.038975	-13.2879	-0.00427357	-1.90307
-0.055117	-14.9659	-0.00596504	-2.09403		-0.057183	-69.7713	-0.00593801	-10.1745		-0.056775	-79.4887	-0.00591406	-10.785		-0.059946	-13.7506	-0.00638403	-1.71082		-0.05764	-14.1846	-0.00632018	-2.03149
-0.072718	-15.8478	-0.00786991	-2.21743		-0.075986	-70.9566	-0.00789055	-10.3473		-0.074739	-82.5169	-0.00778531	-11.1959		-0.075959	-14.2862	-0.00808935	-1.77745		-0.074843	-15.4871	-0.00820647	-2.21803
-0.09019	-16.4084	-0.00976082	-2.29586		-0.094635	-71.747	-0.0098271	-10.4626		-0.092787	-85.656	-0.00966531	-11.6218		-0.091287	-15.2067	-0.00972173	-1.89198		-0.091191	-16.2063	-0.00999901	-2.32103
-0.108122	-16.933	-0.0117015	-2.36926		-0.111884	-72.9416	-0.0116183	-10.6368		-0.110579	-88.429	-0.0115186	-11.998		-0.109609	-17.0344	-0.0116729	-2.11938		-0.108671	-17.1008	-0.0119157	-2.44914
-0.126623	-17.1933	-0.0137038	-2.40568		-0.129918	-74.3806	-0.013491	-10.8466		-0.128753	-90.4364	-0.0134118	-12.2704		-0.129866	-18.9171	-0.0138302	-2.35362		-0.1257	-18.514	-0.0137829	-2.65154
-0.142813	-17.0804	-0.015456	-2.38989		-0.148906	-74.696	-0.0154627	-10.8926		-0.147631	-91.3936	-0.0153782	-12.4003		-0.148536	-20.8952	-0.0158185	-2.59972		-0.141153	-19.6315	-0.0154773	-2.81158
-0.157936	-17.1187	-0.0170926	-2.39525		-0.1676	-74.1264	-0.0174039	-10.8095		-0.166485	-91.6007	-0.0173422	-12.4284		-0.164679	-22.2758	-0.0175377	-2.77149		-0.157769	-20.5663	-0.0172992	-2.94546
-0.177491	-17.4879	-0.019209	-2.4469		-0.185607	-74.1647	-0.0192738	-10.8151		-0.184895	-91.7106	-0.0192599	-12.4433		-0.180127	-22.5725	-0.0191829	-2.80841		-0.176062	-21.7735	-0.019305	-3.11836
-0.198524	-18.0018	-0.0214853	-2.51882		-0.203269	-74.7239	-0.0211079	-10.8967		-0.203234	-91.9691	-0.0211702	-12.4784		-0.198155	-23.2976	-0.0211028	-2.89862		-0.192491	-22.5481	-0.0211065	-3.22929
-0.214892	-18.4504	-0.0232567	-2.58159		-0.221706	-74.7595	-0.0230224	-10.9019		-0.221048	-92.7464	-0.0230258	-12.5838		-0.218345	-25.132	-0.0232529	-3.12686		-0.206708	-22.2515	-0.0226654	-3.18681
-0.229884	-18.2964	-0.0248792	-2.56004		-0.240431	-73.9037	-0.0249669	-10.7771		-0.237766	-94.1039	-0.0247673	-12.768		-0.235827	-26.8776	-0.0251147	-3.34404		-0.222857	-21.4521	-0.0244361	-3.07232
-0.247797	-17.9455	-0.0268179	-2.51094		-0.258209	-72.7451	-0.026813	-10.6081		-0.254677	-95.5103	-0.0265289	-12.9588		-0.250393	-27.8622	-0.0266659	-3.46655		-0.241758	-21.0438	-0.0265086	-3.01385
-0.265969	-18.3293	-0.0287845	-2.56463		-0.276064	-72.5219	-0.0286671	-10.5756		-0.272284	-97.195	-0.0283629	-13.1874		-0.266136	-28.4109	-0.0283425	-3.53481		-0.25987	-21.5313	-0.0284945	-3.08367
-0.282394	-18.4406	-0.0305621	-2.5802		-0.294743	-72.7616	-0.0306067	-10.6105		-0.289427	-99.1061	-0.0301486	-13.4467		-0.284125	-29.1267	-0.0302583	-3.62387		-0.27616	-22.3827	-0.0302807	-3.2056
-0.299336	-17.5891	-0.0323957	-2.46107		-0.312921	-71.6574	-0.0324944	-10.4495		-0.306989	-99.9642	-0.031978	-13.5631		-0.30419	-30.6072	-0.0323951	-3.80808		-0.292429	-22.3192	-0.0320646	-3.19651
-0.317309	-16.8372	-0.0343408	-2.35586		-0.330012	-69.9156	-0.0342692	-10.1955		-0.325623	-99.8379	-0.0339191	-13.546		-0.323982	-32.6709	-0.0345029	-4.06483		-0.309533	-21.9055	-0.03394	-3.13726
-0.334123	-16.0619	-0.0361605	-2.24739		-0.347211	-69.2591	-0.0360551	-10.0998		-0.343419	-100.365	-0.0357728	-13.6175		-0.339122	-34.001	-0.0361152	-4.23032		-0.327384	-22.8265	-0.0358974	-3.26915
-0.350055	-15.1803	-0.0378847	-2.12402		-0.364998	-69.2612	-0.0379022	-10.1001		-0.360772	-102.027	-0.0375804	-13.8431		-0.352875	-33.7622	-0.0375799	-4.20061		-0.345285	-24.1943	-0.0378602	-3.46506
-0.367017	-15.3148	-0.0397205	-2.14285		-0.382717	-69.1687	-0.0397422	-10.0866		-0.37904	-104.127	-0.0394833	-14.1279		-0.371266	-33.3418	-0.0395384	-4.1483		-0.362915	-24.2121	-0.0397933	-3.46761
-0.384378	-15.8725	-0.0415994	-2.22088		-0.400636	-68.9962	-0.0416029	-10.0614		-0.396275	-106.351	-0.0412786	-14.4297		-0.391512	-34.7591	-0.0416946	-4.32464		-0.381201	-23.2683	-0.0417984	-3.33243
-0.400934	-15.6829	-0.0433911	-2.19435		-0.418539	-68.8168	-0.043462	-10.0353		-0.412096	-108.924	-0.0429267	-14.7788		-0.409571	-37.8188	-0.0436178	-4.70532		-0.39937	-22.4128	-0.0437906	-3.20991
-0.417537	-15.3234	-0.045188	-2.14405		-0.435567	-69.0222	-0.0452302	-10.0652		-0.42914	-111.685	-0.0447021	-15.1535		-0.426238	-40.325	-0.0453928	-5.01714		-0.415928	-21.9065	-0.0456061	-3.13739
-0.434847	-15.2196	-0.0470614	-2.12953		-0.45319	-69.5067	-0.0470602	-10.1359		-0.448133	-113.738	-0.0466805	-15.432		-0.442068	-40.8778	-0.0470786	-5.08592		-0.43277	-21.684	-0.0474529	-3.10553
-0.452271	-14.9704	-0.0489471	-2.09466		-0.471773	-69.5032	-0.0489899	-10.1354		-0.468036	-114.785	-0.0487538	-15.574		-0.457858	-40.8119	-0.0487602	-5.07771		-0.450732	-21.7443	-0.0494224	-3.11417
-0.469505	-14.6059	-0.0508122	-2.04365		-0.488914	-69.323	-0.0507699	-10.1091		-0.48743	-115.226	-0.050774	-15.6339		-0.475492	-42.1312	-0.0506381	-5.24186		-0.466836	-21.8466	-0.0511882	-3.12882
-0.486401	-14.386	-0.0526408	-2.01289		-0.505425	-69.7132	-0.0524844	-10.166		-0.505648	-114.905	-0.0526717	-15.5903		-0.494345	-44.5573	-0.0526459	-5.54371		-0.481562	-21.3361	-0.0528029	-3.05571
-0.502804	-14.2203	-0.054416	-1.98971		-0.523424	-69.9564	-0.0543535	-10.2014		-0.523974	-114.538	-0.0545806	-15.5405		-0.511313	-46.8287	-0.0544529	-5.82631		-0.498672	-20.3743	-0.0546789	-2.91796
-0.519464	-13.752	-0.056219	-1.92418		-0.541635	-69.2886	-0.0562445	-10.1041		-0.54207	-115.801	-0.0564656	-15.7119		-0.525603	-48.4746	-0.0559748	-6.03108		-0.516843	-19.6281	-0.0566714	-2.81109
-0.536756	-13.3188	-0.0580905	-1.86357		-0.559452	-68.5637	-0.0580947	-9.99835		-0.558296	-118.431	-0.0581558	-16.0688		-0.540957	-49.5466	-0.0576099	-6.16447		-0.532179	-18.7659	-0.058353	-2.68762
-0.553688	-13.9912	-0.0599229	-1.95764		-0.577006	-68.8541	-0.0599175	-10.0407		-0.57411	-120.632	-0.0598031	-16.3673		-0.559536	-51.1863	-0.0595885	-6.36848		-0.546164	-17.9669	-0.0598864	-2.57317
-0.569842	-14.9547	-0.0616712	-2.09246		-0.592941	-70.0342	-0.0615723	-10.2128		-0.591562	-121.033	-0.061621	-16.4218		-0.578454	-54.6903	-0.0616032	-6.80442		-0.561789	-18.2025	-0.0615997	-2.60692
-0.585478	-14.2621	-0.0633634	-1.99555		-0.609151	-70.9941	-0.0632556	-10.3528		-0.610419	-119.682	-0.0635853	-16.2385		-0.595539	-58.9307	-0.0634227	-7.33202		-0.577812	-18.4274	-0.0633566	-2.63913
-0.601111	-13.4361	-0.0650553	-1.87998		-0.627988	-71.2927	-0.0652116	-10.3963		-0.629263	-118.472	-0.0655482	-16.0743		-0.610962	-61.4834	-0.0650652	-7.64961		-0.593301	-16.8893	-0.0650549	-2.41884
-0.618107	-14.5927	-0.0668947	-2.04181		-0.645705	-72.1835	-0.0670514	-10.5262		-0.646916	-117.76	-0.0673871	-15.9777		-0.625628	-62.3158	-0.0666271	-7.75318		-0.609492	-14.6176	-0.0668303	-2.0935
-0.636217	-15.5214	-0.0688547	-2.17176		-0.660441	-73.8505	-0.0685816	-10.7693		-0.664308	-115.384	-0.0691988	-15.6553		-0.642421	-64.3104	-0.0684154	-8.00133		-0.626064	-13.7345	-0.0686474	-1.96702
-0.65312	-14.8734	-0.070684	-2.08108		-0.676934	-74.4593	-0.0702943	-10.8581		-0.682425	-111.499	-0.0710859	-15.1281		-0.661639	-69.3494	-0.0704621	-8.62828		-0.642278	-14.2087	-0.0704252	-2.03494
-0.668624	-14.6549	-0.0723619	-2.05051		-0.695709	-74.0299	-0.0722439	-10.7955		-0.700363	-107.752	-0.0729545	-14.6198		-0.678498	-75.046	-0.0722575	-9.33704		-0.658254	-14.7442	-0.072177	-2.11163
-0.684793	-14.9615	-0.0741118	-2.09342		-0.712276	-74.3245	-0.0739643	-10.8384		-0.718098	-103.379	-0.0748019	-14.0265		-0.691943	-78.4118	-0.0736894	-9.7558		-0.674077	-15.0909	-0.073912	-2.16129
-0.701459	-14.751	-0.0759155	-2.06395		-0.72745	-75.5191	-0.07554	-11.0126		-0.735728	-97.9804	-0.0766383	-13.294		-0.706468	-81.2458	-0.0752362	-10.1084		-0.690426	-15.5879	-0.0757046	-2.23247
-0.716995	-14.6427	-0.0775969	-2.04881		-0.744622	-76.8751	-0.0773232	-11.2104		-0.75236	-93.1261	-0.0783708	-12.6353		-0.723656	-86.6988	-0.0770667	-10.7868		-0.707039	-16.0041	-0.0775262	-2.29207
-0.732625	-14.8789	-0.0792884	-2.08185		-0.762443	-77.7043	-0.0791737	-11.3313		-0.768489	-89.3379	-0.0800509	-12.1214		-0.74117	-93.7261	-0.0789318	-11.6612		-0.72298	-16.3156	-0.0792741	-2.33669
-0.749489	-14.953	-0.0811135	-2.09222		-0.778929	-77.5462	-0.0808857	-11.3082		-0.784535	-85.8347	-0.0817224	-11.646		-0.756855	-99.8358	-0.0806022	-12.4213		-0.739369	-16.737	-0.0810712	-2.39703
-0.765553	-14.5267	-0.0828521	-2.03257		-0.795065	-77.6393	-0.0825613	-11.3218		-0.799953	-82.3466	-0.0833284	-11.1728		-0.770467	-104.765	-0.0820519	-13.0346		-0.756537	-16.9728	-0.0829536	-2.4308
-0.78078	-13.632	-0.0845	-1.90739		-0.811982	-78.9008	-0.084318	-11.5058		-0.815223	-79.3669	-0.0849191	-10.7685		-0.784862	-109.486	-0.0835849	-13.622		-0.772593	-16.9089	-0.0847141	-2.42165
-0.796884	-13.576	-0.0862429	-1.89955		-0.829572	-79.7749	-0.0861445	-11.6332		-0.830782	-76.642	-0.0865398	-10.3988		-0.802445	-115.174	-0.0854574	-14.3297		-0.787676	-16.7347	-0.086368	-2.3967
-0.812065	-14.9355	-0.0878858	-2.08978		-0.846255	-79.8652	-0.0878769	-11.6464		-0.846955	-72.1677	-0.0882245	-9.79172		-0.821193	-122.126	-0.087454	-15.1947		-0.803823	-16.4823	-0.0881385	-2.36056
-0.826149	-15.6457	-0.0894101	-2.18914		-0.861403	-80.7576	-0.0894499	-11.7765		-0.864633	-64.7607	-0.0900659	-8.78674		-0.838081	-128.644	-0.0892525	-16.0056		-0.820517	-16.3769	-0.089969	-2.34546
-0.842571	-14.8521	-0.0911873	-2.0781		-0.877744	-82.1878	-0.0911468	-11.9851		-0.883087	-56.4341	-0.0919882	-7.65697		-0.852467	-133.273	-0.0907846	-16.5815		-0.835269	-16.3459	-0.0915865	-2.34102
-0.859865	-14.5602	-0.093059	-2.03727		-0.895561	-83.0365	-0.092997	-12.1089		-0.900198	-50.1658	-0.0937706	-6.8065		-0.866615	-137.27	-0.0922913	-17.0788		-0.849115	-15.7186	-0.0931047	-2.25119
-0.874676	-15.2447	-0.0946619	-2.13304		-0.911813	-83.5858	-0.0946846	-12.189		-0.914727	-46.6748	-0.0952841	-6.33283		-0.883516	-142.708	-0.0940912	-17.7553		-0.865392	-14.66	-0.0948895	-2.09957
-0.889193	-15.421	-0.096233	-2.1577		-0.927349	-83.8159	-0.0962979	-12.2225		-0.927408	-44.4472	-0.096605	-6.0306		-0.901537	-149.624	-0.0960103	-18.6159		-0.882182	-14.1064	-0.0967305	-2.02029
-0.904975	-15.2326	-0.097941	-2.13135		-0.943548	-83.628	-0.0979801	-12.1951		-0.940466	-42.8017	-0.0979652	-5.80733		-0.917322	-156.135	-0.0976914	-19.4259		-0.894957	-13.7239	-0.0981313	-1.9655
-0.920039	-15.2567	-0.0995713	-2.13472		-0.958974	-83.951	-0.0995819	-12.2422		-0.954301	-42.8948	-0.0994064	-5.81996		-0.93181	-160.915	-0.0992343	-20.0207		-0.905727	-12.553	-0.0993122	-1.79781
-0.934719	-14.7551	-0.10116	-2.06454		-0.975059	-84.5095	-0.101252	-12.3237		-0.968022	-44.0968	-0.100836	-5.98306		-0.94625	-165.198	-0.100772	-20.5535		-0.919574	-11.4097	-0.10083	-1.63408
-0.950346	-14.0228	-0.102851	-1.96207		-0.992511	-84.1481	-0.103064	-12.271		-0.983117	-43.7196	-0.102408	-5.93187		-0.96113	-170.679	-0.102357	-21.2354		-0.935829	-11.4056	-0.102613	-1.63349
-0.96598	-13.9876	-0.104543	-1.95715		-1.00776	-83.7779	-0.104648	-12.217		-0.999912	-41.7269	-0.104158	-5.6615		-0.978175	-176.867	-0.104172	-22.0053		-0.951367	-11.7932	-0.104317	-1.689
-0.980722	-13.9413	-0.106139	-1.95067		-1.02133	-84.0696	-0.106057	-12.2595		-1.01599	-40.1101	-0.105832	-5.44213		-0.994857	-182.724	-0.105949	-22.7341		-0.96635	-12.0187	-0.105959	-1.72129
-0.994309	-13.211	-0.107609	-1.84848		-1.03699	-83.434	-0.107683	-12.1668		-1.03169	-38.9982	-0.107468	-5.29128		-1.00759	-187.931	-0.107304	-23.3819		-0.981156	-12.2843	-0.107583	-1.75933
-1.00767	-12.6867	-0.109055	-1.77513		-1.05355	-82.1421	-0.109403	-11.9784		-1.04792	-38.3221	-0.109159	-5.19954		-1.02016	-192.291	-0.108643	-23.9244		-0.995207	-12.1647	-0.109124	-1.7422
-1.02307	-12.9941	-0.110722	-1.81813		-1.06872	-82.1466	-0.110978	-11.9791		-1.06221	-39.0192	-0.110647	-5.29413		-1.03626	-196.532	-0.110358	-24.452		-1.00975	-12.1327	-0.110718	-1.73762
-1.0398	-13.3829	-0.112532	-1.87254		-1.08321	-82.8435	-0.112483	-12.0807		-1.07472	-40.383	-0.11195	-5.47917		-1.05339	-201.641	-0.112182	-25.0877		-1.02541	-12.8062	-0.112435	-1.83408
-1.05485	-13.2674	-0.114161	-1.85637		-1.09758	-82.9845	-0.113975	-12.1013		-1.08931	-40.955	-0.11347	-5.55678		-1.06963	-206.549	-0.113912	-25.6983		-1.04042	-13.0513	-0.114081	-1.86918
-1.06844	-13.097	-0.115632	-1.83254		-1.11247	-82.7257	-0.115522	-12.0635		-1.1062	-40.7773	-0.115229	-5.53266		-1.08478	-209.316	-0.115524	-26.0426		-1.05443	-12.8866	-0.115617	-1.84559
-1.08292	-13.1698	-0.1172	-1.84272		-1.1283	-82.1908	-0.117165	-11.9855		-1.12247	-40.405	-0.116924	-5.48216		-1.09853	-210.521	-0.11699	-26.1925		-1.06858	-13.5016	-0.117169	-1.93367
-1.098	-13.102	-0.118831	-1.83324		-1.14304	-81.9001	-0.118695	-11.9431		-1.13741	-40.1093	-0.11848	-5.44203		-1.11281	-212.93	-0.11851	-26.4922		-1.08313	-13.972	-0.118764	-2.00104
-1.11186	-12.7896	-0.120331	-1.78952		-1.15667	-81.8808	-0.120111	-11.9403		-1.15249	-39.8023	-0.120051	-5.40038		-1.12854	-217.639	-0.120185	-27.0781		-1.09797	-13.6971	-0.120391	-1.96167
-1.12513	-12.8492	-0.121767	-1.79786		-1.17217	-80.7555	-0.121721	-11.7762		-1.16856	-39.2169	-0.121725	-5.32095		-1.14343	-222.354	-0.121772	-27.6647		-1.11212	-14.1713	-0.121943	-2.02958
-1.13909	-13.3713	-0.123278	-1.87091		-1.18848	-78.5239	-0.123414	-11.4508		-1.18399	-38.5984	-0.123332	-5.23703		-1.15643	-225.058	-0.123155	-28.0012		-1.12495	-15.1523	-0.12335	-2.17008
-1.1527	-13.4124	-0.124751	-1.87667		-1.20218	-76.6698	-0.124837	-11.1804		-1.1974	-38.317	-0.12473	-5.19885		-1.16835	-227.456	-0.124425	-28.2995		-1.13854	-15.1686	-0.12484	-2.17241
-1.16548	-13.1362	-0.126134	-1.83802		-1.21471	-75.7517	-0.126138	-11.0465		-1.2108	-38.2673	-0.126125	-5.19211		-1.18095	-231.491	-0.125767	-28.8015		-1.15298	-15.0796	-0.126423	-2.15966
-1.17888	-13.6567	-0.127585	-1.91085		-1.22927	-75.4344	-0.12765	-11.0003		-1.22562	-37.786	-0.127668	-5.1268		-1.1961	-236.15	-0.127381	-29.3812		-1.16533	-15.4225	-0.127778	-2.20878
-1.19265	-14.1699	-0.129075	-1.98265		-1.24455	-74.9085	-0.129236	-10.9236		-1.24043	-36.7376	-0.129212	-4.98456		-1.2112	-240.538	-0.128989	-29.9272		-1.17681	-14.7841	-0.129037	-2.11735
-1.20532	-13.8084	-0.130445	-1.93208		-1.25738	-73.7338	-0.130569	-10.7523		-1.25421	-36.4591	-0.130647	-4.94677		-1.22258	-244.567	-0.130201	-30.4284		-1.19046	-13.9804	-0.130533	-2.00224
-1.21777	-13.8361	-0.131794	-1.93595		-1.26904	-73.152	-0.13178	-10.6674		-1.2673	-37.1368	-0.132011	-5.03872		-1.23358	-247.569	-0.131371	-30.8019		-1.20413	-14.8527	-0.132031	-2.12717
-1.23134	-14.4662	-0.133262	-2.02412		-1.28304	-73.9148	-0.133233	-10.7787		-1.28082	-37.2029	-0.133419	-5.04769		-1.24816	-250.633	-0.132924	-31.1831		-1.21564	-15.8756	-0.133294	-2.27366
-1.24505	-14.5219	-0.134745	-2.03191		-1.29823	-74.1299	-0.134811	-10.81		-1.29482	-36.8691	-0.134877	-5.0024		-1.26423	-255.459	-0.134636	-31.7836		-1.22737	-15.4079	-0.13458	-2.20668
-1.25773	-14.2284	-0.136118	-1.99084		-1.31124	-72.6412	-0.136162	-10.593		-1.30798	-37.293	-0.136248	-5.05991		-1.27905	-260.375	-0.136214	-32.3951		-1.24017	-14.5561	-0.135983	-2.08469
-1.26991	-14.3662	-0.137436	-2.01012		-1.32345	-71.3424	-0.13743	-10.4036		-1.32075	-38.2506	-0.137578	-5.18984		-1.29149	-262.91	-0.137539	-32.7107		-1.25241	-14.1113	-0.137326	-2.02099
-1.28252	-14.7109	-0.138801	-2.05834		-1.33748	-71.2872	-0.138887	-10.3955		-1.33374	-39.5448	-0.138932	-5.36544		-1.30208	-264.121	-0.138667	-32.8612		-1.26494	-14.0303	-0.138699	-2.00939
-1.29548	-14.6948	-0.140203	-2.05609		-1.35157	-71.0875	-0.14035	-10.3664		-1.34604	-40.898	-0.140212	-5.54904		-1.3146	-266.884	-0.14	-33.205		-1.27858	-14.5488	-0.140195	-2.08364
-1.3081	-14.3417	-0.141569	-2.0067		-1.36444	-70.5325	-0.141686	-10.2855		-1.35848	-41.5473	-0.141509	-5.63714		-1.32994	-271.793	-0.141634	-33.8158		-1.29126	-15.2432	-0.141585	-2.1831
-1.32045	-14.1681	-0.142906	-1.9824		-1.37749	-70.5929	-0.143041	-10.2943		-1.37183	-41.7198	-0.142899	-5.66055		-1.34339	-276.649	-0.143066	-34.4199		-1.30271	-15.6991	-0.142841	-2.24839
-1.33308	-14.2987	-0.144272	-2.00068		-1.38992	-70.5872	-0.144332	-10.2934		-1.3848	-41.9584	-0.14425	-5.69292		-1.35359	-279.794	-0.144152	-34.8113		-1.31512	-16.3205	-0.144202	-2.33738
-1.34518	-14.2439	-0.145583	-1.99301		-1.40144	-69.8523	-0.145528	-10.1863		-1.39754	-42.1736	-0.145577	-5.72212		-1.36456	-282.079	-0.145321	-35.0955		-1.32822	-17.1248	-0.145639	-2.45258
-1.35631	-13.9906	-0.146786	-1.95757		-1.41457	-69.1124	-0.146892	-10.0784		-1.41047	-42.1639	-0.146924	-5.72079		-1.37794	-285.002	-0.146746	-35.4593		-1.34039	-17.8688	-0.146973	-2.55913
-1.36827	-14.2366	-0.148081	-1.99199		-1.42843	-68.381	-0.148331	-9.97171		-1.42277	-41.7183	-0.148206	-5.66035		-1.39165	-288.946	-0.148206	-35.9499		-1.35219	-18.7698	-0.148266	-2.68817
-1.38169	-14.7673	-0.149534	-2.06624		-1.44013	-67.5521	-0.149547	-9.85083		-1.43473	-41.0846	-0.149451	-5.57436		-1.40371	-293.141	-0.14949	-36.4719		-1.36469	-19.5932	-0.149637	-2.80609
-1.39435	-14.8607	-0.150903	-2.07931		-1.45122	-67.1162	-0.150698	-9.78727		-1.44677	-40.7014	-0.150706	-5.52236		-1.4136	-296.28	-0.150543	-36.8625		-1.37699	-19.9464	-0.150985	-2.85668
-1.40528	-15.2119	-0.152087	-2.12844		-1.46385	-66.5687	-0.152009	-9.70743		-1.45855	-40.515	-0.151933	-5.49707		-1.42338	-298.325	-0.151585	-37.1168		-1.38816	-20.3904	-0.152211	-2.92027
-1.41619	-15.8856	-0.153267	-2.22271		-1.47646	-65.6406	-0.153319	-9.57209		-1.46985	-40.7223	-0.153109	-5.5252		-1.43567	-301.01	-0.152893	-37.451		-1.39899	-20.9318	-0.153398	-2.99781
-1.42769	-15.3888	-0.154511	-2.1532		-1.48771	-65.2746	-0.154487	-9.51871		-1.48064	-41.0495	-0.154234	-5.56959		-1.44962	-305.029	-0.15438	-37.951		-1.40963	-20.5988	-0.154565	-2.95012
-1.43871	-14.7835	-0.155704	-2.06851		-1.49836	-65.7232	-0.155593	-9.58413		-1.49188	-40.6257	-0.155404	-5.5121		-1.46214	-308.945	-0.155713	-38.4382		-1.4199	-20.0437	-0.155691	-2.87062
-1.44947	-16.0076	-0.156869	-2.23978		-1.50956	-65.9133	-0.156756	-9.61185		-1.50381	-40.3149	-0.156647	-5.46993		-1.47184	-311.537	-0.156745	-38.7607		-1.43107	-20.6186	-0.156916	-2.95295
-1.46061	-17.1339	-0.158075	-2.39737		-1.52206	-64.8547	-0.158054	-9.45749		-1.5151	-40.8115	-0.157823	-5.53731		-1.48098	-313.027	-0.157719	-38.946		-1.44243	-21.6761	-0.158161	-3.1044
-1.4713	-16.6263	-0.159232	-2.32636		-1.53415	-63.7725	-0.159309	-9.29967		-1.52611	-40.6656	-0.15897	-5.51751		-1.49277	-314.928	-0.158974	-39.1825		-1.45185	-22.2209	-0.159194	-3.18242
-1.48132	-16.3456	-0.160316	-2.28708		-1.54378	-64.4096	-0.160309	-9.39257		-1.53734	-40.338	-0.16014	-5.47307		-1.50604	-318.763	-0.160387	-39.6596		-1.46064	-21.9796	-0.160158	-3.14786
-1.49165	-17.0566	-0.161435	-2.38656		-1.55362	-65.08	-0.161331	-9.49034		-1.54759	-41.482	-0.161207	-5.62828		-1.51718	-322.945	-0.161574	-40.18		-1.47042	-20.9836	-0.16123	-3.00523
-1.50201	-17.6315	-0.162555	-2.46699		-1.56525	-63.9928	-0.162539	-9.33179		-1.55789	-42.3019	-0.16228	-5.73952		-1.52616	-324.634	-0.162531	-40.3902		-1.48044	-20.6027	-0.162329	-2.95067
-1.51159	-17.6935	-0.163592	-2.47568		-1.57523	-63.1775	-0.163575	-9.2129		-1.56925	-41.5676	-0.163464	-5.63989		-1.53548	-325.489	-0.163523	-40.4965		-1.49093	-21.4806	-0.16348	-3.0764
-1.5214	-17.7828	-0.164653	-2.48818		-1.58417	-63.8833	-0.164503	-9.31583		-1.57934	-41.8616	-0.164514	-5.67979		-1.54655	-328.589	-0.164701	-40.8823		-1.50169	-22.0554	-0.164659	-3.15873
-1.53189	-18.3666	-0.165789	-2.56986		-1.59537	-64.1945	-0.165667	-9.3612		-1.58855	-43.8461	-0.165474	-5.94904		-1.55839	-332.54	-0.165963	-41.3738		-1.51127	-21.9057	-0.16571	-3.13728
-1.54184	-19.1058	-0.166866	-2.67328		-1.60697	-63.3072	-0.166871	-9.23182		-1.59951	-45.3098	-0.166615	-6.14763		-1.56807	-335.308	-0.166994	-41.7182		-1.52071	-22.1143	-0.166745	-3.16716
-1.55172	-19.3615	-0.167935	-2.70906		-1.61728	-62.382	-0.167942	-9.0969		-1.61015	-46.2265	-0.167724	-6.27201		-1.57485	-337.631	-0.167716	-42.0072		-1.53143	-22.7581	-0.16792	-3.25937
-1.56192	-19.4329	-0.169039	-2.71905		-1.62754	-61.6999	-0.169007	-8.99744		-1.61839	-48.1833	-0.168582	-6.5375		-1.58281	-339.964	-0.168563	-42.2974		-1.54192	-23.387	-0.16907	-3.34943
-1.57012	-19.8872	-0.169927	-2.78262		-1.63736	-60.8448	-0.170027	-8.87274		-1.62722	-50.9848	-0.169502	-6.91762		-1.5946	-342.459	-0.169819	-42.608		-1.55099	-24.054	-0.170064	-3.44495
-1.57795	-20.3487	-0.170774	-2.84719		-1.64733	-59.898	-0.171063	-8.73468		-1.63835	-53.0422	-0.170662	-7.19677		-1.60652	-346.003	-0.171088	-43.0488		-1.56034	-24.8475	-0.17109	-3.5586
-1.58907	-20.5098	-0.171978	-2.86973		-1.65822	-58.7468	-0.172193	-8.56679		-1.64944	-54.0112	-0.171817	-7.32824		-1.61479	-349.656	-0.171969	-43.5034		-1.57069	-25.7516	-0.172224	-3.68809
-1.59983	-20.9319	-0.173142	-2.9288		-1.66719	-57.5353	-0.173125	-8.39012		-1.65891	-55.1204	-0.172804	-7.47874		-1.62195	-351.487	-0.172732	-43.7312		-1.57993	-26.7228	-0.173238	-3.82718
-1.60715	-21.4709	-0.173934	-3.00421		-1.67473	-57.1146	-0.173908	-8.32878		-1.66806	-56.5653	-0.173756	-7.67477		-1.63139	-352.217	-0.173737	-43.8219		-1.58789	-27.1974	-0.174111	-3.89515
-1.61468	-21.2512	-0.174749	-2.97346		-1.68478	-57.0868	-0.174951	-8.32472		-1.67839	-57.7291	-0.174832	-7.83268		-1.64191	-354.044	-0.174857	-44.0492		-1.59656	-26.8401	-0.175061	-3.84398
-1.62349	-21.0955	-0.175702	-2.95169		-1.69545	-56.1614	-0.176059	-8.18977		-1.68859	-58.8963	-0.175895	-7.99105		-1.65161	-357.395	-0.17589	-44.4662		-1.6051	-26.697	-0.175998	-3.82348
-1.63227	-22.0928	-0.176652	-3.09122		-1.70373	-54.8581	-0.176919	-7.99972		-1.69714	-59.9468	-0.176785	-8.13358		-1.66002	-360.634	-0.176786	-44.8692		-1.61255	-27.3705	-0.176815	-3.91994
-1.64175	-22.9232	-0.177678	-3.20741		-1.71155	-54.3536	-0.177731	-7.92615		-1.7055	-60.5843	-0.177656	-8.22008		-1.66669	-362.232	-0.177496	-45.068		-1.62117	-28.091	-0.17776	-4.02314
-1.65064	-22.8538	-0.178641	-3.1977		-1.71945	-54.1777	-0.178551	-7.9005		-1.71456	-61.3391	-0.178601	-8.32249		-1.67385	-363.156	-0.178259	-45.183		-1.63068	-28.7266	-0.178802	-4.11416
-1.65767	-23.0266	-0.179402	-3.22188		-1.72714	-53.5596	-0.17935	-7.81037		-1.72338	-62.212	-0.179519	-8.44092		-1.6842	-365.334	-0.179361	-45.4539		-1.63741	-29.1107	-0.179541	-4.16918
-1.6651	-23.4141	-0.180205	-3.2761		-1.73647	-52.6162	-0.180319	-7.67279		-1.73171	-62.9333	-0.180387	-8.5388		-1.69436	-368.436	-0.180443	-45.8399		-1.64186	-28.4913	-0.180028	-4.08046
-1.67309	-23.6207	-0.181071	-3.305		-1.7456	-51.8177	-0.181266	-7.55636		-1.73966	-63.4605	-0.181215	-8.61031		-1.70045	-370.963	-0.181092	-46.1542		-1.64826	-27.7437	-0.18073	-3.97338
-1.67987	-24.0835	-0.181804	-3.36976		-1.75169	-51.6875	-0.181899	-7.53736		-1.74778	-63.5325	-0.18206	-8.62008		-1.70527	-372.401	-0.181605	-46.3332		-1.65729	-27.8479	-0.18172	-3.98831
-1.68715	-24.4302	-0.182592	-3.41828		-1.75819	-51.8208	-0.182574	-7.55681		-1.75628	-63.5966	-0.182946	-8.62879		-1.7125	-373.592	-0.182375	-46.4813		-1.66581	-27.962	-0.182654	-4.00465
-1.69555	-24.5055	-0.183501	-3.42881		-1.76729	-51.2931	-0.183519	-7.47985		-1.7641	-63.8539	-0.18376	-8.6637		-1.72214	-376.21	-0.183401	-46.8071		-1.67245	-27.8241	-0.183383	-3.9849
-1.70249	-25.0004	-0.184252	-3.49806		-1.77483	-50.6588	-0.184302	-7.38735		-1.77158	-63.2322	-0.18454	-8.57935		-1.73168	-379.941	-0.184418	-47.2713		-1.67866	-27.9743	-0.184063	-4.00642
-1.70928	-25.4518	-0.184987	-3.56122		-1.78022	-50.8453	-0.184862	-7.41456		-1.77939	-61.7063	-0.185353	-8.37231		-1.73727	-382.022	-0.185012	-47.5302		-1.68596	-28.1942	-0.184864	-4.0379
-1.71719	-25.4799	-0.185843	-3.56515		-1.78734	-51.434	-0.185601	-7.5004		-1.78659	-60.2716	-0.186103	-8.17765		-1.74033	-382.046	-0.185339	-47.5331		-1.69366	-28.4965	-0.185708	-4.0812
-1.72249	-25.9856	-0.186417	-3.63591		-1.79524	-51.4554	-0.186422	-7.50352		-1.79356	-58.9958	-0.18683	-8.00455		-1.74737	-382.99	-0.186089	-47.6507		-1.69992	-29.1523	-0.186395	-4.17513
-1.72651	-26.7653	-0.186852	-3.745		-1.80167	-50.5206	-0.187089	-7.3672		-1.80057	-58.0062	-0.187559	-7.87028		-1.75794	-386.07	-0.187214	-48.0338		-1.70582	-29.7312	-0.187042	-4.25804
-1.73436	-27.0621	-0.187702	-3.78654		-1.80801	-49.9235	-0.187747	-7.28013		-1.80636	-57.755	-0.188163	-7.8362		-1.76575	-388.943	-0.188046	-48.3913		-1.71359	-30.0985	-0.187893	-4.31064
-1.74293	-27.5602	-0.188629	-3.85622		-1.81452	-50.7382	-0.188423	-7.39894		-1.81154	-57.8417	-0.188702	-7.84797		-1.76988	-389.924	-0.188485	-48.5134		-1.72127	-30.7076	-0.188736	-4.39787
-1.74822	-28.3459	-0.189202	-3.96616		-1.82106	-51.0129	-0.189103	-7.439		-1.81719	-57.7955	-0.189291	-7.8417		-1.77423	-390.37	-0.188948	-48.5688		-1.72686	-31.2159	-0.189349	-4.47068
-1.75315	-28.4038	-0.189735	-3.97425		-1.82807	-49.6483	-0.189831	-7.24		-1.82308	-57.5328	-0.189904	-7.80605		-1.78168	-391.903	-0.189742	-48.7596		-1.73243	-31.139	-0.18996	-4.45966
-1.75935	-28.2314	-0.190406	-3.95014		-1.83365	-49.0575	-0.19041	-7.15385		-1.82939	-56.7156	-0.190562	-7.69517		-1.79101	-394.165	-0.190736	-49.0411		-1.73905	-31.4057	-0.190686	-4.49785
-1.76527	-28.6293	-0.191047	-4.00581		-1.83805	-49.9702	-0.190868	-7.28694		-1.83586	-55.2427	-0.191236	-7.49533		-1.7971	-396.003	-0.191385	-49.2697		-1.74484	-32.326	-0.19132	-4.62966
-1.77055	-28.912	-0.191618	-4.04537		-1.84429	-50.0851	-0.191515	-7.30369		-1.84163	-53.6971	-0.191836	-7.28562		-1.79847	-396.793	-0.191531	-49.368		-1.74949	-32.5507	-0.19183	-4.66184
-1.77551	-28.9921	-0.192155	-4.05658		-1.85147	-48.9407	-0.19226	-7.13682		-1.84676	-52.6047	-0.192371	-7.1374		-1.80112	-396.871	-0.191812	-49.3778		-1.75487	-32.4535	-0.19242	-4.64792
-1.7804	-29.2382	-0.192684	-4.09101		-1.85683	-48.2056	-0.192817	-7.02961		-1.85136	-51.6249	-0.19285	-7.00446		-1.80858	-397.811	-0.192607	-49.4946		-1.7607	-33.1504	-0.193059	-4.74773
-1.7853	-29.1398	-0.193214	-4.07725		-1.86058	-48.0485	-0.193207	-7.00671		-1.85594	-50.3599	-0.193328	-6.83282		-1.81638	-400.367	-0.193438	-49.8126		-1.76427	-33.1598	-0.193451	-4.74908
-1.78959	-28.8275	-0.193678	-4.03354		-1.86504	-47.4774	-0.193669	-6.92342		-1.8609	-49.5837	-0.193844	-6.72751		-1.82078	-402.33	-0.193907	-50.0569		-1.76624	-32.1288	-0.193667	-4.60142
-1.79358	-28.9746	-0.19411	-4.05413		-1.87107	-46.6099	-0.194296	-6.79693		-1.8651	-49.5222	-0.194281	-6.71917		-1.82365	-402.156	-0.194212	-50.0352		-1.77025	-32.1239	-0.194107	-4.60071
-1.79873	-29.3864	-0.194668	-4.11175		-1.87617	-45.8051	-0.194825	-6.67957		-1.86875	-48.9235	-0.194661	-6.63794		-1.82747	-401.925	-0.194618	-50.0064		-1.77562	-32.5035	-0.194695	-4.65508
-1.80472	-29.6319	-0.195315	-4.1461		-1.87912	-45.062	-0.195131	-6.57119		-1.87307	-47.9385	-0.195112	-6.5043		-1.83282	-403.137	-0.195188	-50.1573		-1.7796	-31.5983	-0.195132	-4.52544
-1.80936	-29.6739	-0.195818	-4.15197		-1.88294	-44.9084	-0.195528	-6.5488		-1.87708	-47.7168	-0.195529	-6.47421		-1.83885	-404.761	-0.19583	-50.3594		-1.78322	-30.9233	-0.195528	-4.42877
-1.81295	-29.6405	-0.196206	-4.1473		-1.88889	-44.851	-0.196146	-6.54043		-1.88071	-47.3922	-0.195908	-6.43018		-1.84323	-405.618	-0.196297	-50.4659		-1.78749	-31.3803	-0.195996	-4.49422
-1.81746	-29.7557	-0.196695	-4.16341		-1.89431	-43.763	-0.196709	-6.38178		-1.88548	-45.9736	-0.196405	-6.2377		-1.84549	-405.036	-0.196538	-50.3936		-1.79146	-31.5407	-0.196432	-4.51719
-1.82136	-30.0301	-0.197117	-4.20182		-1.8975	-42.9232	-0.19704	-6.2593		-1.88975	-44.5581	-0.196849	-6.04565		-1.84878	-404.142	-0.196888	-50.2823		-1.79507	-31.5252	-0.196828	-4.51497
-1.82356	-30.1754	-0.197355	-4.22213		-1.89983	-43.1757	-0.197282	-6.29613		-1.89165	-44.3163	-0.197047	-6.01284		-1.85448	-405.006	-0.197496	-50.3898		-1.79871	-32.0468	-0.197227	-4.58968
-1.82721	-30.2189	-0.19775	-4.22823		-1.90334	-42.5893	-0.197647	-6.21062		-1.8937	-44.8758	-0.19726	-6.08875		-1.85963	-406.77	-0.198044	-50.6093		-1.80258	-32.3131	-0.197651	-4.62781
-1.8319	-30.4353	-0.198257	-4.2585		-1.90753	-41.2447	-0.198082	-6.01453		-1.89795	-45.0195	-0.197703	-6.10825		-1.86204	-407.244	-0.1983	-50.6683		-1.80673	-32.3387	-0.198106	-4.63148
-1.83406	-30.7161	-0.198491	-4.2978		-1.91061	-40.8881	-0.198402	-5.96253		-1.90232	-44.5332	-0.198158	-6.04226		-1.86262	-406.442	-0.198363	-50.5685		-1.81016	-32.7545	-0.198482	-4.69103
-1.83552	-30.9213	-0.198649	-4.32651		-1.91303	-40.751	-0.198653	-5.94254		-1.90493	-44.4162	-0.19843	-6.02639		-1.86396	-405.767	-0.198504	-50.4845		-1.81256	-32.9754	-0.198746	-4.72266
-1.83865	-31.0244	-0.198988	-4.34094		-1.91576	-40.3521	-0.198937	-5.88437		-1.90725	-44.5496	-0.198672	-6.04449		-1.86871	-406.317	-0.199011	-50.5529		-1.8157	-32.8515	-0.19909	-4.70493
-1.84133	-30.6817	-0.199279	-4.29298		-1.91878	-40.303	-0.19925	-5.87721		-1.9111	-44.0908	-0.199073	-5.98224		-1.87419	-407.577	-0.199594	-50.7097		-1.8196	-33.1247	-0.199517	-4.74404
-1.84286	-30.2176	-0.199443	-4.22804		-1.92204	-39.5777	-0.199588	-5.77145		-1.91507	-43.4598	-0.199487	-5.89663		-1.87455	-407.856	-0.199632	-50.7445		-1.82201	-33.4696	-0.199782	-4.79345
-1.84482	-30.5737	-0.199656	-4.27788		-1.92427	-38.5513	-0.199821	-5.62177		-1.91763	-43.1812	-0.199754	-5.85883		-1.87292	-406.728	-0.199458	-50.6041		-1.82381	-33.315	-0.19998	-4.7713
-1.84724	-31.3207	-0.199918	-4.38239		-1.92519	-38.9196	-0.199916	-5.67548		-1.91997	-43.0231	-0.199996	-5.83737		-1.8759	-405.586	-0.199776	-50.462		-1.82655	-33.2567	-0.200279	-4.76296
-1.84919	-31.3459	-0.200129	-4.38592		-1.9274	-39.1028	-0.200145	-5.70219		-1.92239	-42.7246	-0.200249	-5.79687		-1.88061	-406.072	-0.200278	-50.5224		-1.8276	-33.3257	-0.200394	-4.77283
-1.8505	-30.8041	-0.200271	-4.31011		-1.93081	-37.6662	-0.200499	-5.49271		-1.92437	-42.3959	-0.200456	-5.75228		-1.88276	-407.46	-0.200507	-50.6951		-1.82711	-32.7281	-0.200341	-4.68725
-1.85179	-30.606	-0.20041	-4.28239		-1.93244	-36.569	-0.200669	-5.3327		-1.9263	-42.504	-0.200657	-5.76694		-1.8837	-406.868	-0.200607	-50.6215		-1.82919	-32.0753	-0.200569	-4.59376
-1.85339	-30.8415	-0.200584	-4.31534		-1.93236	-36.4067	-0.200661	-5.30903		-1.92773	-42.7119	-0.200805	-5.79515		-1.88447	-404.511	-0.200689	-50.3282		-1.83204	-32.2321	-0.200882	-4.6162
-1.85477	-30.6605	-0.200733	-4.29002		-1.93277	-35.7574	-0.200703	-5.21435		-1.929	-42.2781	-0.200937	-5.73629		-1.88623	-403.523	-0.200876	-50.2054		-1.83195	-32.0783	-0.200872	-4.59419
-1.85596	-30.0626	-0.200861	-4.20636		-1.93455	-34.8236	-0.200888	-5.07818		-1.93085	-41.8241	-0.201131	-5.6747		-1.88982	-403.91	-0.201259	-50.2535		-1.83155	-30.6585	-0.200828	-4.39084
-1.85712	-29.8311	-0.200987	-4.17397		-1.93647	-34.2714	-0.201087	-4.99765		-1.93181	-41.8609	-0.20123	-5.67969		-1.89179	-403.675	-0.201469	-50.2243		-1.83255	-29.1408	-0.200937	-4.17347
-1.85781	-29.6253	-0.201062	-4.14517		-1.93678	-33.7902	-0.20112	-4.92748		-1.93225	-41.6105	-0.201276	-5.64571		-1.89027	-402.448	-0.201307	-50.0716		-1.83285	-28.6812	-0.20097	-4.10766
-1.85869	-28.924	-0.201157	-4.04705		-1.93653	-33.4064	-0.201094	-4.87152		-1.93359	-40.937	-0.201415	-5.55433		-1.88877	-400.391	-0.201146	-49.8157		-1.83289	-28.8372	-0.200975	-4.13
-1.85979	-28.3321	-0.201276	-3.96423		-1.93732	-32.9074	-0.201175	-4.79875		-1.93405	-40.5085	-0.201464	-5.49619		-1.88955	-398.66	-0.20123	-49.6003		-1.83386	-28.9045	-0.201081	-4.13964
-1.85941	-28.2058	-0.201235	-3.94655		-1.93834	-31.8021	-0.201282	-4.63756		-1.9336	-40.2304	-0.201417	-5.45846		-1.89155	-398.592	-0.201443	-49.5918		-1.83458	-28.744	-0.20116	-4.11665
-1.85913	-28.1222	-0.201205	-3.93485		-1.93844	-30.8638	-0.201292	-4.50073		-1.93406	-39.514	-0.201465	-5.36127		-1.89278	-398.359	-0.201574	-49.5628		-1.8347	-28.2023	-0.201173	-4.03906
-1.86112	-27.8411	-0.20142	-3.89553		-1.93722	-30.1728	-0.201165	-4.39997		-1.93407	-38.52	-0.201466	-5.2264		-1.89176	-396.022	-0.201466	-49.2721		-1.83489	-27.5351	-0.201194	-3.94351
-1.8621	-27.3903	-0.201526	-3.83245		-1.93626	-28.3945	-0.201066	-4.14065		-1.9328	-37.8879	-0.201334	-5.14064		-1.8901	-393.061	-0.201288	-48.9036		-1.83512	-27.2363	-0.201219	-3.90073
-1.86054	-26.742	-0.201357	-3.74174		-1.93751	-26.2629	-0.201195	-3.82981		-1.93198	-37.3839	-0.201248	-5.07225		-1.89043	-391.098	-0.201324	-48.6594		-1.83564	-26.633	-0.201276	-3.81432
-1.85955	-25.9568	-0.20125	-3.63188		-1.93843	-24.971	-0.201291	-3.64141		-1.93159	-36.3719	-0.201208	-4.93494		-1.89178	-389.971	-0.201468	-48.5192		-1.83652	-25.2332	-0.201373	-3.61384
-1.85922	-25.1797	-0.201214	-3.52314		-1.93657	-23.0528	-0.201097	-3.36169		-1.93049	-35.201	-0.201093	-4.77607		-1.89149	-388.494	-0.201436	-48.3354		-1.83662	-24.0202	-0.201384	-3.44012
-1.85818	-24.2897	-0.201102	-3.39862		-1.93534	-19.9285	-0.20097	-2.90608		-1.92891	-34.3586	-0.200929	-4.66178		-1.8892	-384.889	-0.201192	-47.8869		-1.8361	-23.0903	-0.201327	-3.30694
-1.85727	-23.2648	-0.201003	-3.25521		-1.93734	-16.6322	-0.201177	-2.4254		-1.92769	-33.588	-0.200801	-4.55722		-1.88737	-379.8	-0.200998	-47.2538		-1.83598	-21.39	-0.201313	-3.06342
-1.85609	-22.4691	-0.200875	-3.14388		-1.93853	-12.8141	-0.201301	-1.86863		-1.92655	-32.7254	-0.200682	-4.44018		-1.8882	-376.398	-0.201086	-46.8305		-1.83461	-19.356	-0.201163	-2.77212
-1.85399	-21.8174	-0.200648	-3.05269		-1.93582	-8.58522	-0.20102	-1.25195		-1.92465	-31.7354	-0.200485	-4.30585		-1.88919	-374.925	-0.201192	-46.6472		-1.83147	-18.126	-0.20082	-2.59596
-1.85202	-21.0175	-0.200435	-2.94077		-1.93317	-4.60829	-0.200744	-0.672007		-1.92266	-30.5439	-0.200277	-4.1442		-1.88637	-372.684	-0.200891	-46.3684		-1.82974	-17.1886	-0.200629	-2.46171
-1.85007	-20.1963	-0.200224	-2.82586		-1.93279	0.235937	-0.200705	0.0344057		-1.92109	-29.6385	-0.200114	-4.02135		-1.88145	-369.081	-0.200367	-45.9202		-1.82944	-15.9056	-0.200596	-2.27797
-1.84734	-19.3606	-0.199929	-2.70893		-1.93073	5.85882	-0.200491	0.854367		-1.91875	-29.1909	-0.19987	-3.96062		-1.87907	-365.613	-0.200114	-45.4887		-1.82725	-15.0091	-0.200357	-2.14957
-1.84472	-18.6699	-0.199645	-2.61229		-1.92681	10.1916	-0.200084	1.48619		-1.9163	-28.2251	-0.199614	-3.82958		-1.87979	-363.298	-0.20019	-45.2007		-1.82285	-14.4767	-0.199873	-2.07331
-1.84288	-18.3957	-0.199446	-2.57392		-1.92421	13.1739	-0.199814	1.92109		-1.91495	-26.4039	-0.199474	-3.58248		-1.87928	-361.832	-0.200137	-45.0183		-1.81838	-13.4639	-0.199383	-1.92826
-1.841	-17.9204	-0.199242	-2.50743		-1.92157	15.9922	-0.19954	2.33207		-1.91248	-24.9399	-0.199217	-3.38384		-1.87393	-359.364	-0.199567	-44.7112		-1.81517	-12.4599	-0.199032	-1.78448
-1.83841	-16.7665	-0.198962	-2.34596		-1.91809	18.4448	-0.199178	2.68973		-1.9083	-24.4727	-0.198781	-3.32046		-1.86745	-355.067	-0.198876	-44.1766		-1.81268	-11.8414	-0.198759	-1.69589
-1.83558	-15.7638	-0.198656	-2.20567		-1.91503	19.9961	-0.198861	2.91595		-1.9056	-24.0682	-0.1985	-3.26558		-1.8655	-351.238	-0.198668	-43.7001		-1.8101	-10.8897	-0.198476	-1.5596
-1.83354	-15.2233	-0.198435	-2.13004		-1.91098	20.8291	-0.19844	3.03741		-1.90398	-22.9368	-0.198331	-3.11207		-1.86583	-349.371	-0.198704	-43.4679		-1.80776	-9.94828	-0.19822	-1.42477
-1.8315	-14.3034	-0.198214	-2.00133		-1.90655	21.5087	-0.19798	3.13652		-1.90032	-21.6023	-0.19795	-2.931		-1.86356	-347.745	-0.198462	-43.2655		-1.80517	-9.46943	-0.197935	-1.35619
-1.8269	-13.263	-0.197717	-1.85575		-1.90359	22.3113	-0.197673	3.25356		-1.89582	-20.8164	-0.197481	-2.82437		-1.8585	-344.919	-0.197923	-42.9139		-1.80166	-8.61467	-0.19755	-1.23377
-1.82124	-12.8285	-0.197104	-1.79496		-1.89982	22.8928	-0.197282	3.33836		-1.89335	-20.1941	-0.197224	-2.73994		-1.85286	-341.157	-0.197323	-42.4459		-1.79819	-7.55465	-0.19717	-1.08196
-1.81878	-12.2765	-0.196838	-1.71772		-1.89465	23.1788	-0.196744	3.38006		-1.8921	-19.1443	-0.197094	-2.5975		-1.84982	-337.097	-0.196999	-41.9407		-1.79513	-7.19354	-0.196835	-1.03024
-1.81737	-11.4093	-0.196685	-1.59639		-1.8907	23.5841	-0.196334	3.43916		-1.88932	-17.9281	-0.196804	-2.43248		-1.84973	-333.655	-0.196989	-41.5126		-1.79205	-6.96871	-0.196497	-0.998043
-1.81288	-10.7726	-0.196199	-1.50731		-1.88777	24.1649	-0.19603	3.52387		-1.88489	-16.7725	-0.196343	-2.27569		-1.84734	-330.923	-0.196734	-41.1727		-1.78934	-6.38657	-0.1962	-0.91467
-1.8079	-9.52192	-0.19566	-1.33231		-1.88409	24.7687	-0.195648	3.61191		-1.8806	-15.7561	-0.195896	-2.13779		-1.84085	-327.485	-0.196044	-40.7449		-1.78678	-6.12617	-0.195919	-0.877377
-1.80471	-8.02874	-0.195314	-1.12338		-1.87882	25.2538	-0.195101	3.68266		-1.87635	-14.8646	-0.195453	-2.01684		-1.83496	-322.931	-0.195416	-40.1782		-1.78308	-6.07893	-0.195513	-0.87061
-1.80088	-8.06717	-0.1949	-1.12876		-1.8728	25.2725	-0.194475	3.68537		-1.87192	-13.6778	-0.194992	-1.8558		-1.83158	-318.808	-0.195057	-39.6653		-1.77814	-5.54475	-0.194971	-0.794106
-1.796	-8.352	-0.194372	-1.16861		-1.86882	25.1255	-0.194062	3.66395		-1.86785	-12.4213	-0.194568	-1.68532		-1.8289	-315.991	-0.194771	-39.3148		-1.7737	-5.13749	-0.194484	-0.73578
-1.79165	-7.29687	-0.193902	-1.02098		-1.86661	25.7976	-0.193833	3.76195		-1.86309	-11.4574	-0.194072	-1.55453		-1.82475	-313.372	-0.194329	-38.9889		-1.77039	-5.21157	-0.194122	-0.746389
-1.78713	-6.44653	-0.193412	-0.901999		-1.86181	26.8444	-0.193334	3.9146		-1.85788	-10.3014	-0.193529	-1.3977		-1.81734	-309.473	-0.19354	-38.5038		-1.76645	-4.64529	-0.19369	-0.665289
-1.78177	-6.26117	-0.192832	-0.876062		-1.85433	26.9105	-0.192558	3.92424		-1.85325	-9.00959	-0.193046	-1.22242		-1.80954	-304.408	-0.192709	-37.8736		-1.76123	-3.61593	-0.193117	-0.517865
-1.77649	-5.41561	-0.19226	-0.757752		-1.84885	26.812	-0.191989	3.90988		-1.84777	-7.96156	-0.192476	-1.08022		-1.80562	-300.096	-0.192292	-37.3372		-1.75542	-3.2531	-0.192481	-0.465901
-1.77134	-4.31866	-0.191704	-0.604267		-1.84531	27.7688	-0.191621	4.0494		-1.84162	-6.89962	-0.191835	-0.93614		-1.80308	-297.551	-0.192021	-37.0206		-1.74927	-2.86605	-0.191805	-0.410469
-1.76609	-3.86784	-0.191136	-0.541189		-1.83971	28.4412	-0.191039	4.14746		-1.83626	-5.88404	-0.191277	-0.798347		-1.7979	-294.808	-0.191469	-36.6792		-1.74374	-2.04668	-0.1912	-0.293121
-1.76072	-3.53373	-0.190555	-0.49444		-1.83261	28.1554	-0.190302	4.10577		-1.8305	-5.02501	-0.190677	-0.681794		-1.79075	-290.088	-0.190709	-36.092		-1.73849	-1.75939	-0.190624	-0.251976
-1.75487	-2.97547	-0.189922	-0.416328		-1.82668	28.2727	-0.189686	4.12289		-1.82371	-3.94516	-0.189969	-0.535279		-1.78371	-284.757	-0.189958	-35.4288		-1.73139	-1.51299	-0.189846	-0.216687
-1.74908	-2.29474	-0.189295	-0.321079		-1.82099	28.7028	-0.189096	4.18561		-1.81706	-2.69376	-0.189278	-0.365489		-1.77856	-280.451	-0.18941	-34.893		-1.72356	-0.444545	-0.188987	-0.0636667
-1.74314	-1.38548	-0.188651	-0.193857		-1.81472	28.7381	-0.188444	4.19075		-1.8106	-1.66934	-0.188604	-0.226496		-1.77519	-276.779	-0.189051	-34.4361		-1.7171	0.676824	-0.188279	0.0969332
-1.73543	-0.919974	-0.187817	-0.128723		-1.80852	28.9588	-0.187801	4.22294		-1.80378	-0.885809	-0.187894	-0.120187		-1.76998	-272.864	-0.188496	-33.949		-1.71097	1.49928	-0.187606	0.214724
-1.72757	-1.21235	-0.186966	-0.169632		-1.80152	29.3478	-0.187073	4.27966		-1.79685	0.024421	-0.187172	0.00331344		-1.7615	-268.108	-0.187593	-33.3574		-1.70459	2.30547	-0.186907	0.330184
-1.7222	-1.03767	-0.186386	-0.14519		-1.79435	29.675	-0.186329	4.32738		-1.79012	1.20169	-0.18647	0.163046		-1.75304	-262.707	-0.186693	-32.6854		-1.69867	2.60542	-0.186257	0.373143
-1.71706	-0.246367	-0.185829	-0.0344717		-1.78867	30.3689	-0.185739	4.42857		-1.78313	2.21313	-0.185743	0.300278		-1.7468	-257.999	-0.186027	-32.0996		-1.69236	2.6716	-0.185566	0.382621
-1.70979	0.200152	-0.185043	0.0280053		-1.78195	30.8977	-0.185041	4.50568		-1.77542	3.07016	-0.18494	0.416559		-1.74177	-254.328	-0.185492	-31.6429		-1.68555	3.2972	-0.184819	0.472217
-1.70218	0.912455	-0.184219	0.127671		-1.77307	30.7357	-0.184119	4.48206		-1.76784	4.27703	-0.18415	0.580308		-1.73592	-250.358	-0.184869	-31.1489		-1.67971	3.58345	-0.184178	0.513213
-1.69541	1.9595	-0.183486	0.274174		-1.7658	30.7542	-0.183365	4.48475		-1.76054	5.44821	-0.18339	0.739213		-1.72735	-245.368	-0.183957	-30.5281		-1.67384	3.28956	-0.183535	0.471123
-1.68818	1.89016	-0.182704	0.264471		-1.76044	31.6033	-0.182807	4.60857		-1.75245	6.25033	-0.182547	0.848045		-1.71742	-239.862	-0.182899	-29.843		-1.66584	3.86545	-0.182658	0.553602
-1.67983	1.49425	-0.1818	0.209076		-1.75307	32.7686	-0.182042	4.77851		-1.74419	7.30818	-0.181687	0.991573		-1.71005	-234.776	-0.182114	-29.2103		-1.65791	4.61096	-0.181789	0.660372
-1.67193	2.31986	-0.180945	0.324595		-1.74345	33.4153	-0.181044	4.87282		-1.7363	8.39716	-0.180864	1.13933		-1.70477	-230.965	-0.181552	-28.736		-1.65243	4.16778	-0.181188	0.5969
-1.66514	3.38091	-0.18021	0.473057		-1.73496	33.4224	-0.180162	4.87384		-1.72771	8.8951	-0.179969	1.20689		-1.69744	-227.392	-0.180771	-28.2915		-1.64649	3.97803	-0.180536	0.569725
-1.65757	3.83423	-0.179391	0.536486		-1.72761	33.3279	-0.179399	4.86007		-1.7193	9.70126	-0.179093	1.31627		-1.68729	-221.86	-0.179691	-27.6032		-1.63834	4.72859	-0.179643	0.677218
-1.64895	4.28337	-0.178458	0.599329		-1.71773	33.3145	-0.178372	4.85811		-1.71192	11.2855	-0.178326	1.53122		-1.6774	-215.079	-0.178637	-26.7596		-1.63031	4.81416	-0.178762	0.689474
-1.64059	4.774	-0.177553	0.667977		-1.70641	32.7827	-0.177198	4.78056		-1.7034	12.3794	-0.177437	1.67963		-1.67015	-209.553	-0.177864	-26.0721		-1.62256	4.30978	-0.177912	0.617236
-1.6321	4.97265	-0.176635	0.695774		-1.69845	31.2247	-0.176371	4.55337		-1.69349	12.5022	-0.176405	1.6963		-1.66481	-205.309	-0.177296	-25.544		-1.61417	4.51849	-0.176992	0.647128
-1.62358	5.01118	-0.175712	0.701164		-1.69207	29.9617	-0.175709	4.36918		-1.68478	12.4776	-0.175498	1.69296		-1.65757	-200.855	-0.176525	-24.9899		-1.60584	4.87964	-0.176079	0.698851
-1.61614	5.19553	-0.174907	0.726958		-1.68303	30.3625	-0.17477	4.42764		-1.67685	12.8043	-0.174671	1.73728		-1.64613	-195.432	-0.175307	-24.3152		-1.597	4.68748	-0.17511	0.671331
-1.60904	5.63877	-0.174138	0.788976		-1.67312	30.5495	-0.173741	4.45491		-1.66759	13.2946	-0.173708	1.80382		-1.63487	-189.124	-0.174107	-23.5303		-1.58723	4.87366	-0.174038	0.697995
-1.60028	6.01343	-0.17319	0.8414		-1.66511	29.3885	-0.172908	4.28561		-1.65776	13.3826	-0.172683	1.81576		-1.62845	-183.276	-0.173424	-22.8027		-1.57782	5.66565	-0.173007	0.811422
-1.58937	6.14799	-0.172009	0.860226		-1.65729	29.2225	-0.172097	4.2614		-1.64913	13.1856	-0.171784	1.78902		-1.62298	-178.886	-0.172841	-22.2566		-1.56851	5.98045	-0.171986	0.856506
-1.57896	6.49608	-0.170883	0.908931		-1.64735	30.0332	-0.171064	4.37961		-1.64159	13.2746	-0.170999	1.8011		-1.61306	-174.424	-0.171784	-21.7014		-1.55839	6.06109	-0.170876	0.868056
-1.57118	7.0292	-0.170041	0.983526		-1.63634	29.6052	-0.169921	4.3172		-1.63308	13.1787	-0.170112	1.78809		-1.60072	-168.365	-0.170471	-20.9475		-1.54872	7.12027	-0.169816	1.01975
-1.56349	6.98924	-0.169209	0.977935		-1.62617	28.7983	-0.168865	4.19954		-1.62248	12.4222	-0.169008	1.68544		-1.58952	-161.789	-0.169278	-20.1294		-1.53992	8.54742	-0.168851	1.22414
-1.5537	6.90315	-0.168149	0.965889		-1.61636	28.7119	-0.167846	4.18693		-1.61144	11.2859	-0.167858	1.53126		-1.58003	-156.564	-0.168268	-19.4793		-1.53066	8.9944	-0.167836	1.28816
-1.54301	8.15423	-0.166992	1.14094		-1.60683	28.4972	-0.166856	4.15563		-1.60124	10.158	-0.166796	1.37823		-1.57194	-153.109	-0.167406	-19.0495		-1.52134	8.83775	-0.166813	1.26572
-1.53224	9.30448	-0.165826	1.30188		-1.59773	28.3796	-0.165911	4.13848		-1.59155	9.7418	-0.165786	1.32177		-1.56247	-149.348	-0.166398	-18.5815		-1.51227	8.90467	-0.165819	1.27531
-1.52204	8.23175	-0.164723	1.15179		-1.58687	28.4173	-0.164784	4.14398		-1.5819	9.95734	-0.164781	1.35101		-1.54927	-143.18	-0.164991	-17.8141		-1.50176	9.09411	-0.164666	1.30244
-1.51263	6.91448	-0.163705	0.967474		-1.5751	27.7061	-0.163561	4.04026		-1.57174	9.85096	-0.163722	1.33658		-1.5364	-136.758	-0.163621	-17.0151		-1.49092	9.19811	-0.163478	1.31733
-1.50224	7.38326	-0.16258	1.03307		-1.56523	27.1876	-0.162536	3.96465		-1.56147	9.61357	-0.162653	1.30437		-1.52848	-132.691	-0.162777	-16.5091		-1.48233	9.04918	-0.162536	1.296
-1.49083	8.20176	-0.161346	1.14759		-1.55456	27.8206	-0.161429	4.05696		-1.55162	9.95114	-0.161627	1.35017		-1.52198	-129.203	-0.162086	-16.0752		-1.47374	8.52027	-0.161594	1.22025
-1.48035	8.41718	-0.160211	1.17773		-1.5418	28.1732	-0.160104	4.10837		-1.54117	10.8691	-0.160538	1.47471		-1.51066	-124.649	-0.160879	-15.5086		-1.46287	8.1426	-0.160402	1.16617
-1.47033	8.57528	-0.159127	1.19985		-1.53062	27.3628	-0.158943	3.99019		-1.53021	12.1185	-0.159396	1.64424		-1.49599	-119.804	-0.159318	-14.9058		-1.45222	8.26293	-0.159234	1.1834
-1.45943	8.81609	-0.157947	1.23355		-1.52057	26.7681	-0.157899	3.90348		-1.51956	13.1484	-0.158287	1.78398		-1.48417	-114.937	-0.158058	-14.3002		-1.44293	8.32761	-0.158216	1.19266
-1.44833	9.05925	-0.156745	1.26757		-1.50961	27.3741	-0.156761	3.99185		-1.50827	13.5371	-0.157112	1.83671		-1.47531	-110.488	-0.157114	-13.7466		-1.43279	8.18458	-0.157104	1.17218
-1.43748	9.30771	-0.155572	1.30234		-1.49859	27.8218	-0.155617	4.05713		-1.49591	13.4889	-0.155824	1.83017		-1.4656	-107.163	-0.156081	-13.3329		-1.4214	8.07282	-0.155856	1.15617
-1.42648	9.73621	-0.154381	1.36229		-1.48707	26.8087	-0.154421	3.9094		-1.48355	13.398	-0.154537	1.81785		-1.45443	-103.994	-0.154892	-12.9386		-1.41034	7.65646	-0.154643	1.09654
-1.41586	10.3342	-0.153232	1.44597		-1.47477	25.7022	-0.153144	3.74804		-1.47171	13.807	-0.153303	1.87333		-1.44168	-99.6837	-0.153534	-12.4024		-1.39957	7.15449	-0.153462	1.02465
-1.40537	10.5359	-0.152096	1.47418		-1.46251	25.9574	-0.15187	3.78525		-1.46019	14.9704	-0.152103	2.03118		-1.4277	-94.6714	-0.152045	-11.7788		-1.38803	7.18815	-0.152197	1.02947
-1.39278	10.4856	-0.150734	1.46714		-1.44988	26.2755	-0.150558	3.83164		-1.44856	16.4711	-0.150891	2.2348		-1.4156	-90.4503	-0.150756	-11.2536		-1.37602	7.26062	-0.150879	1.03985
-1.37911	10.9635	-0.149254	1.53401		-1.43768	25.0835	-0.149292	3.65782		-1.43649	17.9119	-0.149635	2.43029		-1.40562	-87.4597	-0.149693	-10.8815		-1.36397	7.15375	-0.149559	1.02454
-1.36817	11.5047	-0.148071	1.60974		-1.42637	23.5503	-0.148117	3.43424		-1.42397	19.0948	-0.14833	2.59079		-1.39435	-84.5595	-0.148493	-10.5207		-1.3515	7.62455	-0.14819	1.09197
-1.35881	11.2436	-0.147057	1.5732		-1.41414	23.7161	-0.146847	3.45842		-1.41105	20.187	-0.146984	2.73898		-1.38087	-80.6799	-0.147057	-10.038		-1.33896	8.47408	-0.146816	1.21364
-1.34742	10.7608	-0.145824	1.50565		-1.40173	24.9	-0.145559	3.63107		-1.39823	21.6465	-0.145649	2.937		-1.36736	-75.727	-0.145619	-9.42177		-1.32696	9.01753	-0.1455	1.29147
-1.33473	10.8226	-0.144452	1.51429		-1.3905	24.8942	-0.144393	3.63022		-1.38546	23.0009	-0.144319	3.12076		-1.35607	-70.6296	-0.144417	-8.78756		-1.31516	9.51906	-0.144206	1.3633
-1.32214	11.0576	-0.143089	1.54718		-1.37778	23.7785	-0.143071	3.46752		-1.37193	23.5754	-0.14291	3.19871		-1.34637	-66.7427	-0.143383	-8.30396		-1.30356	10.2192	-0.142934	1.46357
-1.30934	11.1359	-0.141704	1.55814		-1.36349	23.2777	-0.141588	3.39448		-1.35841	23.976	-0.141501	3.25307		-1.33481	-63.7381	-0.142152	-7.93014		-1.29159	10.911	-0.141622	1.56265
-1.29676	11.1719	-0.140342	1.56317		-1.35132	23.7028	-0.140324	3.45648		-1.34546	24.6636	-0.140152	3.34636		-1.32045	-59.9822	-0.140623	-7.46283		-1.27857	11.6285	-0.140194	1.66541
-1.2844	11.2146	-0.139004	1.56915		-1.33921	23.8794	-0.139067	3.48223		-1.33184	25.2781	-0.138733	3.42973		-1.3056	-55.3905	-0.139041	-6.89155		-1.26626	12.1765	-0.138845	1.7439
-1.27171	11.5409	-0.137631	1.6148		-1.32374	23.1352	-0.137461	3.37371		-1.31824	26.015	-0.137317	3.52972		-1.29171	-51.2428	-0.137563	-6.3755		-1.25515	12.3429	-0.137626	1.76772
-1.25887	12.1166	-0.136241	1.69536		-1.30878	22.402	-0.135906	3.26678		-1.30568	27.0082	-0.136009	3.66447		-1.27977	-48.2909	-0.136291	-6.00823		-1.24277	12.8771	-0.136269	1.84422
-1.24556	12.6204	-0.134801	1.76585		-1.29705	22.5839	-0.134688	3.29331		-1.29211	27.3514	-0.134594	3.71104		-1.26832	-46.1081	-0.135071	-5.73665		-1.22945	13.9553	-0.134809	1.99865
-1.23169	13.0308	-0.1333	1.82327		-1.28456	22.6652	-0.133391	3.30517		-1.27705	26.4569	-0.133026	3.58967		-1.25315	-43.3296	-0.133456	-5.39096		-1.21752	14.4878	-0.1335	2.0749
-1.21845	12.8144	-0.131867	1.79299		-1.26988	21.819	-0.131867	3.18177		-1.26298	25.2617	-0.131561	3.42751		-1.2365	-39.2821	-0.131682	-4.88739		-1.20565	14.4216	-0.132198	2.06542
-1.20559	11.9163	-0.130476	1.66733		-1.25591	21.0215	-0.130417	3.06547		-1.24994	25.2511	-0.130202	3.42607		-1.22391	-34.8634	-0.130342	-4.33762		-1.19194	14.3441	-0.130695	2.05433
-1.1917	11.8558	-0.128972	1.65886		-1.24251	20.6684	-0.129025	3.01398		-1.23635	26.2073	-0.128786	3.5558		-1.21297	-31.4657	-0.129177	-3.91489		-1.17858	14.093	-0.129231	2.01837
-1.17824	13.0004	-0.127516	1.81902		-1.22824	20.2188	-0.127543	2.94842		-1.22256	26.4788	-0.12735	3.59265		-1.2002	-29.6938	-0.127817	-3.69443		-1.16672	13.9375	-0.12793	1.9961
-1.16609	13.7051	-0.1262	1.91762		-1.21412	19.7584	-0.126076	2.88129		-1.20938	25.962	-0.125977	3.52252		-1.18667	-27.6852	-0.126376	-3.44452		-1.15346	14.1226	-0.126476	2.02261
-1.15181	13.603	-0.124654	1.90333		-1.20009	19.5499	-0.124619	2.85087		-1.19641	25.6415	-0.124626	3.47904		-1.17176	-23.005	-0.124788	-2.86222		-1.13882	14.3324	-0.124871	2.05265
-1.13617	13.7739	-0.122963	1.92725		-1.18587	19.8376	-0.123144	2.89284		-1.18272	25.4338	-0.1232	3.45085		-1.15607	-17.5693	-0.123117	-2.18593		-1.1253	14.8673	-0.123389	2.12926
-1.12391	13.9949	-0.121635	1.95816		-1.17222	20.3882	-0.121726	2.97312		-1.16827	25.1923	-0.121694	3.41809		-1.14331	-14.6729	-0.121758	-1.82556		-1.1116	15.5274	-0.121886	2.22379
-1.11205	13.592	-0.120351	1.90179		-1.15747	19.8628	-0.120194	2.89651		-1.15409	25.0739	-0.120218	3.40203		-1.1324	-13.1357	-0.120597	-1.63431		-1.09687	15.5695	-0.120271	2.22982
-1.09653	13.3008	-0.118673	1.86104		-1.14094	18.2442	-0.118478	2.66047		-1.14034	25.1849	-0.118785	3.41709		-1.11848	-10.4904	-0.119114	-1.30519		-1.08347	15.7013	-0.118801	2.2487
-1.08097	13.8116	-0.116988	1.93252		-1.12576	17.5826	-0.116901	2.56399		-1.12642	25.8857	-0.117336	3.51217		-1.10067	-6.75632	-0.117217	-0.840605		-1.07069	16.4142	-0.1174	2.3508
-1.06764	14.2934	-0.115545	1.99994		-1.11257	18.067	-0.115532	2.63463		-1.11205	26.5856	-0.115839	3.60713		-1.08271	-2.94175	-0.115304	-0.366005		-1.05569	17.0914	-0.115755	2.44779
-1.05395	14.1121	-0.114064	1.97457		-1.09856	17.6959	-0.114077	2.58052		-1.09682	26.3889	-0.114252	3.58045		-1.06829	-0.385141	-0.113769	-0.0479183		-1.03901	18.0494	-0.113926	2.585
-1.03835	14.2364	-0.112375	1.99196		-1.08263	16.9222	-0.112423	2.4677		-1.08122	25.7239	-0.112627	3.49022		-1.05652	0.16562	-0.112515	0.020606		-1.02309	19.1897	-0.112181	2.74831
-1.02227	14.923	-0.110636	2.08802		-1.06658	17.7852	-0.110756	2.59354		-1.06572	24.9948	-0.111012	3.3913		-1.04306	0.291588	-0.111082	0.0362786		-1.00896	19.5003	-0.110631	2.79278
-1.00824	15.0015	-0.109117	2.099		-1.05208	19.2144	-0.10925	2.80196		-1.04973	24.2619	-0.109347	3.29185		-1.02631	1.99161	-0.109298	0.247792		-0.995614	19.6758	-0.109168	2.81793
-0.995831	14.6106	-0.107774	2.04432		-1.03773	19.3302	-0.10776	2.81884		-1.03383	23.9356	-0.107691	3.24759		-1.009	4.59924	-0.107455	0.572226		-0.981289	20.4965	-0.107597	2.93546
-0.981745	14.7516	-0.106249	2.06404		-1.02158	18.6414	-0.106084	2.7184		-1.01876	23.988	-0.106121	3.25469		-0.993878	5.83504	-0.105844	0.725981		-0.96591	21.0075	-0.105911	3.00865
-0.965516	15.0314	-0.104493	2.10319		-1.00478	17.6492	-0.104339	2.57371		-1.00358	24.2182	-0.10454	3.28593		-0.980413	5.39785	-0.10441	0.671587		-0.951317	21.1314	-0.104311	3.02639
-0.950223	14.8623	-0.102838	2.07953		-0.9892	16.9388	-0.102721	2.47011		-0.987777	24.7031	-0.102893	3.35171		-0.966125	5.66041	-0.102889	0.704254		-0.937625	21.4786	-0.10281	3.07612
-0.936236	14.7718	-0.101324	2.06687		-0.974329	17.6326	-0.101176	2.57129		-0.971964	25.5208	-0.101246	3.46267		-0.949853	8.10389	-0.101156	1.00827		-0.922765	21.4701	-0.10118	3.0749
-0.92102	15.3079	-0.0996775	2.14188		-0.958808	18.3638	-0.0995647	2.67792		-0.956578	26.6369	-0.0996435	3.6141		-0.932896	10.774	-0.0993499	1.34047		-0.907331	21.1961	-0.099488	3.03566
-0.905683	16.3244	-0.0980176	2.28412		-0.942845	17.8161	-0.0979071	2.59804		-0.940848	27.3987	-0.098005	3.71746		-0.917927	11.502	-0.0977558	1.43105		-0.893617	21.4825	-0.0979843	3.07668
-0.891567	17.1648	-0.0964899	2.40169		-0.927581	17.8637	-0.096322	2.60498		-0.923984	27.5734	-0.0962483	3.74115		-0.905433	11.2972	-0.0964252	1.40557		-0.879957	21.7912	-0.0964865	3.12089
-0.87502	17.4785	-0.0946991	2.4456		-0.912243	18.7464	-0.0947293	2.73371		-0.907252	28.0453	-0.0945054	3.80518		-0.890972	11.7962	-0.0948852	1.46765		-0.864342	22.1459	-0.0947743	3.17169
-0.857038	17.7683	-0.092753	2.48614		-0.895242	18.3633	-0.0929639	2.67784		-0.891293	28.7797	-0.092843	3.90483		-0.871792	12.959	-0.0928426	1.61233		-0.84926	23.7506	-0.0931206	3.40151
-0.84315	17.9477	-0.09125	2.51124		-0.877687	17.091	-0.0911409	2.4923		-0.874854	29.1375	-0.0911306	3.95338		-0.852581	14.5112	-0.0907967	1.80545		-0.835624	25.5327	-0.0916254	3.65673
-0.829724	17.2874	-0.089797	2.41885		-0.861283	16.2861	-0.0894375	2.37494		-0.858297	29.3754	-0.0894059	3.98565		-0.837436	15.8751	-0.0891838	1.97514		-0.820462	25.9054	-0.0899629	3.71012
-0.811715	16.6663	-0.0878479	2.33195		-0.845803	15.9639	-0.08783	2.32795		-0.842087	29.3965	-0.0877174	3.98852		-0.824689	15.9586	-0.0878263	1.98553		-0.804018	26.3656	-0.0881599	3.77602
-0.794111	17.2546	-0.0859427	2.41426		-0.830218	16.0793	-0.0862116	2.34478		-0.825059	29.0628	-0.0859436	3.94324		-0.810794	15.4204	-0.0863465	1.91857		-0.789158	28.0622	-0.0865305	4.01901
-0.779828	17.697	-0.084397	2.47617		-0.813269	15.9691	-0.0844516	2.3287		-0.808019	29.0117	-0.0841686	3.93631		-0.792682	16.2591	-0.0844177	2.02292		-0.774882	29.8973	-0.0849651	4.28183
-0.764545	17.0933	-0.082743	2.3917		-0.795631	15.1704	-0.08262	2.21223		-0.792243	29.1218	-0.0825253	3.95125		-0.772834	18.3569	-0.0823039	2.28392		-0.758175	31.6902	-0.0831332	4.5386
-0.747652	17.2925	-0.0809147	2.41957		-0.779303	14.8002	-0.0809245	2.15825		-0.776362	29.1051	-0.080871	3.94898		-0.757424	19.8551	-0.0806628	2.47032		-0.739544	33.7403	-0.0810904	4.83221
-0.731922	18.4956	-0.0792123	2.5879		-0.763106	14.9767	-0.0792426	2.18398		-0.759608	29.408	-0.0791258	3.99008		-0.744691	20.4822	-0.0793068	2.54834		-0.722071	35.4635	-0.0791745	5.079
-0.716523	18.8729	-0.0775458	2.6407		-0.745467	14.52	-0.0774109	2.11739		-0.742929	29.7358	-0.0773884	4.03456		-0.729256	21.02	-0.077663	2.61526		-0.706527	37.0357	-0.0774701	5.30417
-0.700163	18.7625	-0.0757752	2.62525		-0.727598	13.5744	-0.0755553	1.9795		-0.726862	29.7161	-0.0757148	4.03188		-0.712007	21.6162	-0.0758261	2.68943		-0.691046	38.7346	-0.0757726	5.54748
-0.683654	19.0164	-0.0739885	2.66077		-0.710458	12.9044	-0.0737755	1.88179		-0.711368	29.7758	-0.0741008	4.03998		-0.694727	22.8836	-0.0739858	2.84712		-0.674635	39.7591	-0.0739731	5.69421
-0.667049	18.9935	-0.0721915	2.65757		-0.694529	12.4736	-0.0721214	1.81897		-0.695448	30.0625	-0.0724425	4.07888		-0.677796	24.9396	-0.0721827	3.10292		-0.658102	40.4762	-0.0721603	5.79692
-0.650511	18.9788	-0.0704016	2.65551		-0.678926	12.1943	-0.0705011	1.77824		-0.678487	30.7147	-0.0706757	4.16737		-0.662751	26.1845	-0.0705805	3.25781		-0.642418	41.9993	-0.0704406	6.01504
-0.634366	19.618	-0.0686543	2.74494		-0.661339	12.0736	-0.0686749	1.76064		-0.661635	31.7016	-0.0689203	4.30127		-0.647915	26.3887	-0.0690005	3.28321		-0.626916	43.2098	-0.0687408	6.18841
-0.617865	20.1598	-0.0668685	2.82075		-0.64355	11.93	-0.0668276	1.7397		-0.645276	32.5618	-0.0672163	4.41798		-0.629998	27.333	-0.0670924	3.40071		-0.610441	43.1318	-0.0669343	6.17724
-0.602135	20.4705	-0.0651661	2.86424		-0.62803	11.9982	-0.065216	1.74965		-0.628805	33.5247	-0.0655005	4.54863		-0.6106	29.364	-0.0650266	3.6534		-0.594016	43.1799	-0.0651333	6.18413
-0.587828	21.1931	-0.0636177	2.96533		-0.6117	12.3427	-0.0635202	1.79988		-0.611915	34.6858	-0.0637411	4.70618		-0.593341	31.1191	-0.0631886	3.87176		-0.578492	43.8149	-0.0634311	6.27508
-0.571462	21.7616	-0.0618465	3.04489		-0.593021	11.9612	-0.0615806	1.74425		-0.594339	35.6465	-0.0619103	4.83651		-0.578658	31.8151	-0.0616249	3.95835		-0.562363	44.4194	-0.0616626	6.36164
-0.553277	21.9979	-0.0598785	3.07795		-0.575011	10.8036	-0.0597104	1.57544		-0.576976	36.6373	-0.0601017	4.97095		-0.563788	32.0513	-0.0600413	3.98774		-0.545447	45.5498	-0.0598078	6.52354
-0.537787	22.715	-0.0582021	3.17828		-0.558076	10.4848	-0.0579518	1.52895		-0.560155	37.5959	-0.0583495	5.10101		-0.546029	33.1105	-0.0581501	4.11953		-0.529536	46.6701	-0.0580632	6.68399
-0.522721	23.1378	-0.0565715	3.23745		-0.540698	10.8956	-0.0561472	1.58886		-0.542398	38.1825	-0.0564998	5.1806		-0.526779	35.3987	-0.0561	4.40421		-0.514296	46.5336	-0.0563921	6.66444
-0.504209	22.8359	-0.0545681	3.1952		-0.52317	10.3884	-0.0543271	1.5149		-0.524187	38.856	-0.0546028	5.27198		-0.509316	38.1762	-0.0542403	4.74978		-0.498219	46.5429	-0.0546293	6.66576
-0.485888	23.7023	-0.0525853	3.31643		-0.505461	9.43218	-0.0524882	1.37545		-0.506762	39.8374	-0.0527877	5.40514		-0.4937	40.5451	-0.0525772	5.04452		-0.482019	47.8542	-0.052853	6.85357
-0.469939	25.2944	-0.0508592	3.53919		-0.487812	9.41834	-0.0506555	1.37344		-0.489244	40.8117	-0.0509629	5.53733		-0.478378	41.6253	-0.0509455	5.17892		-0.46621	48.9301	-0.0511195	7.00766
-0.45349	25.4712	-0.049079	3.56392		-0.471719	10.0766	-0.0489843	1.46943		-0.471499	41.8645	-0.0491145	5.68017		-0.462268	42.1197	-0.0492298	5.24043		-0.449364	49.2682	-0.0492724	7.05608
-0.436304	25.6458	-0.047219	3.58836		-0.455684	10.5253	-0.0473192	1.53486		-0.454065	43.1953	-0.0472984	5.86074		-0.444121	44.3515	-0.0472972	5.51811		-0.43146	49.8115	-0.0473092	7.13389
-0.41939	27.1158	-0.0453885	3.79404		-0.436775	10.683	-0.0453557	1.55785		-0.436253	44.4656	-0.045443	6.0331		-0.425005	47.9491	-0.0452614	5.96571		-0.414018	50.307	-0.0453967	7.20486
-0.401772	28.5269	-0.0434818	3.99148		-0.417243	11.3306	-0.0433274	1.65229		-0.418074	45.2814	-0.0435494	6.14378		-0.408194	50.4063	-0.0434711	6.27142		-0.397161	50.6135	-0.0435484	7.24875
-0.38379	29.7916	-0.0415357	4.16844		-0.400318	12.5568	-0.0415699	1.8311		-0.400095	46.1919	-0.0416766	6.26732		-0.393382	51.6966	-0.0418937	6.43196		-0.379725	51.7659	-0.0416365	7.41379
-0.366449	30.9297	-0.039659	4.32768		-0.383492	13.3167	-0.0398226	1.94192		-0.382031	47.7449	-0.0397949	6.47802		-0.376566	53.2888	-0.0401029	6.63006		-0.361411	53.8348	-0.0396284	7.7101
-0.349292	31.0634	-0.0378022	4.34638		-0.364642	13.5728	-0.0378652	1.97926		-0.363745	49.1993	-0.0378901	6.67536		-0.356874	55.889	-0.0380058	6.95358		-0.343773	55.6219	-0.0376944	7.96604
-0.332125	31.3705	-0.0359443	4.38936		-0.346101	13.7026	-0.0359399	1.99819		-0.345441	50.3325	-0.0359834	6.82911		-0.337383	59.5289	-0.03593	7.40644		-0.327398	56.7608	-0.0358989	8.12915
-0.314983	33.0763	-0.0340891	4.62804		-0.328566	13.4125	-0.034119	1.95589		-0.32723	51.9566	-0.0340865	7.04948		-0.320214	63.1616	-0.0341016	7.85841		-0.310446	57.8715	-0.0340401	8.28823
-0.297903	34.9511	-0.0322406	4.89035		-0.310629	13.3471	-0.0322564	1.94636		-0.30895	53.6962	-0.0321823	7.2855		-0.305352	65.6742	-0.0325188	8.17102		-0.292797	59.3932	-0.0321049	8.50616
-0.2817	36.3917	-0.030487	5.09192		-0.29226	13.9163	-0.0303489	2.02935		-0.29038	55.1513	-0.0302479	7.48292		-0.290219	67.6516	-0.0309072	8.41705		-0.276121	61.3042	-0.0302764	8.77985
-0.265469	38.2053	-0.0287304	5.34569		-0.274015	14.2865	-0.0284543	2.08334		-0.272341	57.2885	-0.0283689	7.7729		-0.271176	70.9532	-0.0288792	8.82783		-0.259943	63.026	-0.0285025	9.02644
-0.246758	39.8884	-0.0267054	5.58118		-0.256777	14.7618	-0.0266643	2.15264		-0.254859	59.8487	-0.0265478	8.12027		-0.250415	76.3698	-0.0266683	9.50173		-0.242997	64.6879	-0.0266444	9.26445
-0.227435	40.8432	-0.0246142	5.71479		-0.240069	16.0292	-0.0249293	2.33747		-0.236075	61.5317	-0.0245911	8.34862		-0.233552	82.1179	-0.0248724	10.2169		-0.225704	67.4244	-0.0247482	9.65637
-0.211233	42.0795	-0.0228607	5.88776		-0.221391	17.1467	-0.0229897	2.50043		-0.216543	62.5676	-0.0225566	8.48917		-0.219451	86.2907	-0.0233707	10.7361		-0.208925	70.316	-0.0229084	10.0705
-0.19585	43.6887	-0.0211959	6.11292		-0.201544	17.4642	-0.0209288	2.54673		-0.198724	63.7385	-0.0207004	8.64804		-0.203383	89.4073	-0.0216595	11.1238		-0.192527	71.6009	-0.0211104	10.2545
-0.178083	45.061	-0.0192731	6.30494		-0.183803	17.979	-0.0190865	2.62179		-0.181895	65.2798	-0.0189474	8.85716		-0.185357	93.4221	-0.0197398	11.6233		-0.176007	72.5604	-0.019299	10.3919
-0.159926	47.2028	-0.017308	6.60461		-0.167344	19.3154	-0.0173774	2.81668		-0.164411	67.2345	-0.0171261	9.12237		-0.167241	99.6885	-0.0178105	12.403		-0.159406	74.5561	-0.0174787	10.6778
-0.142663	49.7409	-0.0154397	6.95975		-0.149301	20.4913	-0.0155037	2.98817		-0.146968	69.5205	-0.0153092	9.43255		-0.149016	107.006	-0.0158696	13.3134		-0.142988	76.5728	-0.0156785	10.9666
-0.125077	50.7807	-0.0135365	7.10523		-0.130123	21.0521	-0.0135123	3.06994		-0.130366	72.4933	-0.0135798	9.83589		-0.131318	113.255	-0.0139849	14.0909		-0.126605	78.2292	-0.0138821	11.2038
-0.107872	51.6839	-0.0116745	7.23161		-0.111928	22.176	-0.0116228	3.23383		-0.114407	76.1674	-0.0119174	10.3344		-0.115437	119.06	-0.0122936	14.8132		-0.109462	80.2405	-0.0120024	11.4919
-0.092027	54.3257	-0.00995963	7.60126		-0.094315	23.9389	-0.00979387	3.4909		-0.098151	80.0119	-0.0102241	10.856		-0.09977	125.63	-0.0106251	15.6305		-0.091361	82.7853	-0.0100177	11.8563
-0.075662	57.2787	-0.00818853	8.01443		-0.075546	25.1809	-0.00784486	3.67202		-0.080868	84.4765	-0.00842375	11.4618		-0.081416	132.714	-0.0086705	16.5119		-0.074008	85.4399	-0.00811491	12.2365
-0.057622	59.6883	-0.00623615	8.35159		-0.056408	26.1081	-0.00585753	3.80723		-0.063174	89.5358	-0.00658062	12.1482		-0.061279	140.745	-0.00652599	17.5112		-0.058243	88.0449	-0.00638629	12.6096
-0.040014	62.7061	-0.00433052	8.77383		-0.038259	27.0622	-0.0039729	3.94636		-0.045464	94.2244	-0.00473583	12.7844		-0.042779	149.542	-0.0045558	18.6057		-0.042333	91.1914	-0.00464178	13.0602
-0.023465	66.4717	-0.0025395	9.30072		-0.020496	27.9331	-0.00212835	4.07337		-0.02778	99.1407	-0.00289375	13.4514		-0.026582	157.712	-0.00283088	19.6221		-0.025383	94.9324	-0.00278322	13.596
-0.006084	69.9105	-0.000658442	9.78188		-0.003054	29.748	-0.000317134	4.33802		-0.010331	105.138	-0.00107615	14.2652		-0.010848	165.609	-0.00115527	20.6047		-0.007894	98.728	-0.00086557	14.1396

## Sheet: Figure 3 
Figure 3A: QPCR CD11b/LIF BMT TA muscles	WT BMT/mdx TA							LIF BMT/mdx TA
CD68	0.246732	0.924823	0.79881	2.43045	0.723508	1.18035	0.695329	0.37544	1.51998	0.347359	0.354891	0.377779	1.22583	0.417846	0.526578
iNOS	0.523773	1.4905	1.22348	0.790296	0.884428	0.814405	1.27311	0.650562	0.474144	0.983646	0.456577	1.41257	0.75463	0.389357	0.302965
CD163	0.665273	0.672761	1.28005	1.07377	0.807412	1.23206	1.26867	0.446025	0.650631	0.544942	0.323611	0.322184	0.691127	0.67676	0.258511
CD206	0.328829	1.30252	1.14105	1.07659	0.794504	1.25716	1.09934	0.448002	0.910884	0.497766	0.309652	0.560638	0.684386	0.365069	0.339729
Arg1	0.217451	1.63404	1.89654	1.89721	0.497601	0.591909	0.265239		1.28365	0.10955	0.655159	1.60121	0.533478	0.263674	0.139267
Arg2	1.78363	0.684846	1.27051	0.305151	0.896013	0.949432	1.11042	0.726178	0.953615	0.404291	0.362043	0.603153	0.843837	0.375056	0.284778
TNF	0.227792	1.15048	1.23856	2.59646	0.570845	0.490474	0.725389	0.479511	0.392124	0.88905	0.317623	0.888876	1.58353	0.131322	0.196969
IFNg	0.50385	0.666071	0.885947	2.33207	0.686009	0.590446	1.33561	0.741772	0.304307	0.490001	0.284922	0.878311	0.844549	0.492401	0.528541
IL-1b	0.978333	2.10423	0.641438	0.789248	0.151234	1.47978	0.855741	0.913636	0.457369	0.410592	0.317221	1.00182	1.17375	0.31584	0.139024
IL-6	0.213043	4.02873	0.140392	0.2173	0.0969124	2.16774	0.13588	0.277117	0.295405	0.266148	0.271191	0.696617	0.297708	0.18152	0.182169
IL-12	1.25073	0.864667	0.881703	1.35051	1.05115	0.676825	0.924415	0.904922	0.806686	0.623703	0.913456	0.906088	0.601104	0.623274	1.09284
IL-4	2.90955	1.40399	0.898509	0.253653	0.05695	1.04472	0.432627	0.00381293	0.161817	0.147371	0.20089	0.021748	0.754913	0.198946	0.180427
IL-10	0.0668899	2.32379	0.217713	2.48898	0.542648	1.04239	0.317589	0.156361	0.152566	0.0770553	0.0565245	0.301821	0.376856	0.0780098	0.0977079
SOCS3	0.911116	1.19924	1.60351	0.761572	0.708385	0.747534	1.06864	1.39995	3.7084	3.14744	2.54014	4.76824	1.4557	2.25475	3.50389
Figure 3B: IHC F4/80 BMT TA
4-mo post-BMT TAs
F4/80+ cells/mm^3
WT BMT/mdx	LIF BMT/mdx
11824.1	6537.75
16469.9	5890.65
8988.19	7184.63
11608.1	9108.25
9936.51	8567.25
Figure 3E: IHC CD163 BMT TA
4-mo post-BMT TAs
CD163+ cells/mm^3
WT BMT/mdx	LIF BMT/mdx
4409.17	2754.43
3692.71	2994.01
3123.69	1761.8
5445.18	2895.15
3050.11	2988.95
Figure 3H: IHC CD206 BMT TA
4-mo post-BMT TAs
CD206+ cells/mm^3
WT BMT/mdx	LIF BMT/mdx
13310.2	13380.6
26966.3	10271.3
12783.1	5886.52
21176.9
17871	10437.7
Figure 3K: IHC CD4 BMT TA
4-mo post-BMT TAs
CD4+ cells/mm^3
WT BMT/mdx	LIF BMT/mdx
9.74659	0
0	21.5451
14.9142	30.4136
8.21018	0
0	0
Figure 3L: IHC Neutrophils BMT TA
4-mo post-BMT TAs
Ly6B.2+ cells/mm^3
WT BMT/mdx	LIF BMT/mdx
95.2381	128.375
38.7597	0
67.8814	49.5663
17.6367	108.932
13.9587	18.2899

## Sheet: Figure 4
Figure 4A: QPCR CCR2 signaling CD11b/LIF BMT TA muscles	WT BMT/mdx TA							LIF BMT/mdx TA
CCR2	0.36551	0.664102	1.80993	1.48407	0.766522	0.83438	1.07548	0.175332	0.60163	0.259174	0.177107	0.319097	0.437671	0.231881	0.113191
CCL2	0.187905	2.57044	0.632131	1.89422	0.484894	1.13731	0.0931054	0.1035	0.198231	0.14593	0.347986	0.294334	0.332096	0.0812303	0.0385046
CCL7	0.13117	2.4444	0.235241	1.69377	0.190455	2.24695	0.0580146	0.13053	0.257418	0.141073	0.299275	0.501271	0.169152	0.118101	0.0631293
CCL8	0.265524	1.1463	1.23288	2.10811	0.812986	0.707934	0.726254	0.530227	0.580044	0.360698	0.425186	0.503612		0.589001	0.280474
CCL12	0.240874	1.53486	0.340783	1.95456	0.525092	2.07735	0.326488	0.2619	0.217343	0.260345	0.410809	0.703495	0.49923	0.296094	0.114975
Figure 4B: QPCR BMDMs CCR2
BMDMs		BMDMs
3 hours stimulation		24 hour stimulation
Control	LIF	Control	LIF
1.04259	1.12077	0.847498	1.5378
0.898947	1.06904	1.08557	1.64263
1.00667	1.14053	1.22625	1.2392
1.02118	1.10738	0.892324	1.47109
1.03061	1.04292	0.948354	1.79877
Figure 4C: IF CCR2+/CD68+ BMT TA
4-mo post-BMT TAs
CCR2+/CD68+ cells/mm^3
WT BMT/mdx	LIF BMT/mdx
57.6923	56.0748
62.931	59.4595
66.0714	64.1509
58.3333	61.6667
67.6471	62.8319
Figure 4D: IF CCR2+/CD206+ BMT TA
4-mo post-BMT TAs
CCR2+/CD206+ cells/mm^3
WT BMT/mdx	LIF BMT/mdx
28.4483	19.8113
31.1475	34.2593
25	36.1111
31.4286	24.5098
30.7018	30.6931
Figure 4E: QPCR BMDMs CCL2
BMDMs		BMDMs
3 hours stimulation		24 hour stimulation
Control	LIF	Control	LIF
0.895691	0.970498	1.01584	0.568014
0.880569	0.941437	1.03441	0.556486
1.03533	0.705415	1.16788	0.468664
1.02838	0.703055	0.884744	0.574207
1.16003	0.759563	0.897124	0.472707
Figure 4F: ELISA BMDMs CCL2
BMDMs		BMDMs
6 hours stimulation		24 hour stimulation
Control	LIF	Control	LIF
42.7665	10.3241	134.495	58.1621
44.2584	8.17895	156.636	58.7798
40.2218	6.8203	147.46	61.7998
50.4982	7.01408	179.098	54.8927
32.8912	13.0725	142.345	48.7898
Figure 4h: IF CCL2+/F480+ BMT TA
4-mo post-BMT TAs
CCL2+/F480+ cells/mm^3
WT BMT/mdx	LIF BMT/mdx
45.7831	31.3954
45.3416	35.6436
38.2456	41.9689
44.9393	37.234
36.6864	31.3954

## Sheet: Figure 5
Figure 5A: IHC Collagen type 1 TA
4-mo post-BMT TAs
Collagen type 1 % area
WT BMT/mdx	LIF BMT/mdx
12.4009	7.97414
15.1383	12.0232
13.4091	6.55738
17.5248	8.4728
15.6589
Figure 5D: IHC Collagen type 3 TA
4-mo post-BMT TAs
Collagen type 3 % area
WT BMT/mdx	LIF BMT/mdx
37.7483	33.6449
49.8433	35.6037
46.2822	36
	34.8066
46.7005	34.9693
Figure 5G: IHC Collagen type 5 TA
4-mo post-BMT TAs
Collagen type 5 % area
WT BMT/mdx	LIF BMT/mdx
39.0029	28.7926
44.359	30.2941
38.6139	30.4505
32.8267	29.4737
41.4758	28.0992
Figure 5J: QPCR collagen types 1, 3 and 5 CD11b/LIF BMT TA muscles	WT BMT/mdx TA							LIF BMT/mdx TA
Col 1	0.356161	0.805181	1.6495	1.57691	0.772231	0.745671	1.09434	0.337788	0.55456	0.525604	0.12531	0.519813	0.70643	0.300545	0.345377
Col 3	0.374618	1.17603	1.34846	1.49041	0.696413	0.826523	1.08754	0.361487	0.67835	0.57806	0.207589	0.705032	0.703599	0.375633	0.33375
Col 5	0.93067	1.12618	1.17547	1.01504	0.752641			0.658279	0.906225	0.690728	0.636208	0.592233
Figure 5K: QPCR fibrogenic genes CD11b/LIF BMT TA muscles	WT BMT/mdx TA							LIF BMT/mdx TA
Axin2	1.12647	0.808358	0.898067	1.29289	0.835619	1.14402	0.894577	1.13797	1.14095	1.26414		0.876555	1.12077	0.753483	0.912618
TGFB1	1.17452	0.805277	1.24735	1.48596	1.20398	0.58478	0.473095	1.07522	1.52415	0.909043	0.80525	0.842682	1.26543	0.866438	0.719105
CTGF	0.603121	1.45952	0.811927	0.52599	1.01034	1.36223	1.22688	0.760093	0.790062	0.558625	0.431203	0.604442	0.885279	0.88641	0.416695
FN	0.893606	1.57497	0.990365	0.620975	1.26418	0.517406	1.1385	0.580319	0.823096	0.456689	0.211008	0.485448	0.92553	0.53993	0.569819
SNAI1	1.43009	1.10208	0.926697	0.626986	0.845235	1.35266	0.716247	0.50351	0.79282	0.618223	0.506341	1.0513	0.905039	0.553365	0.394514

## Sheet: Figure 6
Figure 6A: IF TGFb+/F480+ BMT TA
4-mo post-BMT TAs
TGFB+/F480+ cells/mm^3
WT BMT/mdx	LIF BMT/mdx
55.9322	50.4854
58.6207	45.5446
50.4762	43.9655
58.9286	43.3735
51.9608	46.5116
Figure 6D: QPCR BMDMs TGFB1
BMDMs		BMDMs
3 hours stimulation		24 hour stimulation
Control	LIF	Control	LIF
0.998388	0.721699	1.04441	0.506803
1.11743	0.186748	1.21647	0.581193
0.922175	0.883556	1.00176	0.485872
1.13522	1.20016	0.870564	0.584856
0.826789	1.12088	0.866795	0.475361
Figure 6E: ELISA BMDMs TGFB
BMDMs
24 hours stimulation
Control	LIF
122.578	78.2074
84.6519	66.0385
87.2374	66.0385
89.8274	66.0385
102.19	70.5103

## Sheet: Figure 7
Figure 7C: IF HSP47+/Pax7+ BMT TA
4-mo post-BMT TAs
HSP47+/Pax7+ cells/mm^3
WT BMT/mdx	LIF BMT/mdx
32.2034	19.0476
31.0345	23.5294
23.913
30.2326	24.3902
29.4118	17.8571
Figure 7D: IF ERTR7+/Pax7+ BMT TA
4-mo post-BMT TAs
ERTR7+/Pax7+ cells/mm^3
WT BMT/mdx	LIF BMT/mdx
64.5161	55.102
64	50
68.0851	51.4286
74.1936	47.2222
77.7778	62.069
Figure 7E: QPCR CTGF C2C12 myoblasts and myotubes 3h stimulation
	Myoblasts				Myotubes
Vehicle	0.863737	1.03292	1.04281	1.06053	1.07729	0.799113	0.916044	1.20756
TGFB1	11.882	11.7857	11.5136	11.1301	7.31009	7.64691	7.89774	5.52687
LIF	0.749959	0.593102	0.757276	1.05156	0.388819	0.340667	0.412994	0.490792
TGFB1 + LIF	9.48325	8.94716	9.11715	9.55687	5.11437	4.80114	4.83146	6.29431
Figure 7F: QPCR Fn C2C12 myoblasts and myotubes 3h stimulation
	Myoblasts				Myotubes
Vehicle	1.13587	0.906527	0.989832	0.967773	1.06747	1.10025	0.903196	0.929087
TGFB1	0.693714	0.585465	0.686867	0.945033	0.9917	1.09949	1.02274	1.03016
LIF	0.796059	0.826966	0.800854	0.741807	1.29517	1.1134	1.13936	0.910731
TGFB1 + LIF	0.640621	0.721367	0.717273	1.32237	0.998621	1.03751	0.951833	1.03614
Figure 7G: QPCR Col1 C2C12 myoblasts and myotubes 3h stimulation
	Myoblasts				Myotubes
Vehicle	0.797708	1.09515	1.23917	0.867975	0.832444	0.863315	0.927094	1.37715
TGFB1	0.920752	0.937094	1.11746	1.12831	1.57133	2.14131	1.58016	1.35458
LIF	0.901845	0.83904	0.836301	0.878469	1.43085	1.26565	1.2984	1.19621
TGFB1 + LIF	1.04384	0.70908	0.641129	1.44111	0.867805	0.929547	1.17146	1.16846
Figure 7H: QPCR CTGF C2C12 myoblasts and myotubes 24h stimulation
	Myoblasts				Myotubes
Vehicle	0.847849	1.24782	0.849243	1.05509	1.1627	1.18077	0.840456	0.816081
TGFB1	21.8559	21.3432	20.3697	22.5784	1.51958	1.53022	1.78076	1.31529
LIF	0.492091	0.678093	0.715046	0.637012	0.19518	0.224482	0.153314	0.272017
TGFB1 + LIF	12.9497	11.7616	12.1447	10.8962	0.799454	0.734355	0.607696	0.705949
Figure 7I: QPCR Fn C2C12 myoblasts and myotubes 24h stimulation
	Myoblasts				Myotubes
Vehicle	0.865199	1.08597	1.0258	1.02303	0.957525	1.12527	0.953791	0.963417
TGFB1	1.92202	1.9583	1.67952	1.68253	1.26856	1.19679	1.12243	1.0446
LIF	1.08969	1.28058	1.17531	1.16444	1.0896	1.11267	0.832365	1.14212
TGFB1 + LIF	2.03637	1.90759	2.00902	2.25199	0.906073	1.08382	1.15341	1.22155
Figure 7J: QPCR Col1 C2C12 myoblasts and myotubes 24h stimulation
	Myoblasts				Myotubes
Vehicle	0.87973	0.990818	1.08937	1.04009	1.08094	0.999447	0.996865	0.922744
TGFB1	1.44666	1.28792	1.07938	1.1654	1.33201	1.32112	1.36505	1.16816
LIF	0.616011	0.689799	0.652774	0.59176	0.979682	0.781594	1.08075	0.852488
TGFB1 + LIF	1.17144	1.17541	1.35856	1.37041	1.07897	1.08606	1.433	1.28879

## Sheet: Figure 8
Figure 8A: QPCR PDGFRa CD11b/LIF BMT TA muscles	WT BMT/mdx TA							LIF BMT/mdx TA
Pdgfra	0.446208	0.8316	1.03375	1.29352	0.889947	1.25753	1.24745	0.562024	0.458253	0.569151	0.217663	0.634243	0.689572	0.737329	0.400327
Figure 8C: IF CD31-/CD45-/PDGFRa+ BMT TA
4-mo post-BMT TAs
CD31-/CD45-/PDGFRa+ cells/mm^3
WT BMT/mdx	LIF BMT/mdx
4204.7	1892.15
3702.09	2504.25
2993.42	1936.54
3898.19	3819.41
3297.14	2949.85
Figure 8D: IF HSP47+/PDGFRa+ BMT TA
4-mo post-BMT TAs
HSP47+/PDGFRa+ cells/mm^3
WT BMT/mdx	LIF BMT/mdx
32.2034	23.8095
26.3158	34.4444
31.746	30.4688
34.6774	26.8293
	28
Figure 8F: QPCR CTGF FAPs 3h stimulation
	FAPs-derived cells
Vehicle	1.33553	0.69461	0.987586	0.982278
TGFB1	1.6109	1.92638	2.00094	1.93894
LIF	0.907155	0.846754	0.990212	0.892614
TGFB1 + LIF	2.12842	2.07354	2.15092	2.38168
Figure 8G: QPCR Fn FAPs 3h stimulation
	FAPs-derived cells
Vehicle	0.548362	1.37364	0.796462	1.28154
TGFB1	0.511071	0.99775	0.82471	1.20969
LIF	0.769965	0.971757	1.53974	1.14807
TGFB1 + LIF	1.78361	1.11521	2.08139	1.4566
Figure 8H: QPCR Col1 FAPs 3h stimulation
	FAPs-derived cells
Vehicle	0.331467	1.41953	1.12158	1.12743
TGFB1	0.320355	1.00373	0.987168	0.911516
LIF	0.248468	0.563379	0.925706	1.04166
TGFB1 + LIF	0.989798	1.01054	1.3141	1.31146
Figure 8F: QPCR CTGF FAPs 3, 24h (72h) stimulations
	FAPs-derived cells
Vehicle	0.959484	0.879213	1.09348	1.06782
TGFB1	1.89632	2.0628	1.81618	2.09993
LIF	1.18921	0.859284	1.16978	1.17326
TGFB1 + LIF	2.01724	1.91621	1.57921	1.88479
Figure 8G: QPCR Fn FAPs 3, 24h (72h) stimulations
	FAPs-derived cells
Vehicle	1.07065	0.978921	1.08469	0.865743
TGFB1	0.869968	1.10398	0.786057	1.05233
LIF	1.18363	1.31642	0.87935	1.09012
TGFB1 + LIF	1.05266	1.28936	0.581179	1.21586
Figure 8H: QPCR Col1 FAPs 3, 24h (72h) stimulations
	FAPs-derived cells
Vehicle	0.773632	1.33334	1.27783	0.615198
TGFB1	1.05745	1.40593	0.862566	1.06551
LIF	0.682397	1.39175	0.958006	1.15726
TGFB1 + LIF	0.984895	1.28926	0.77105	1.20332

## Sheet: Figure 9
Figure 9A: TA muscle mass to body mass ratio
4-mo post-BMT TAs
Mass ratio
WT BMT/mdx	LIF BMT/mdx
1.8894	1.29618
1.30952	1.75651
0.906183	1.93779
1.5753	1.41888
1.50376	1.91549
Figure 9B: TA muscle total fibers
4-mo post-BMT TAs
Total fibers
WT BMT/mdx	LIF BMT/mdx
2261	1221
1626	1377
1424	3121
1626	1872
2824	2208
Figure 9C: TA muscle % regeneration fibers
4-mo post-BMT TAs
Regenerating fibers
WT BMT/mdx	LIF BMT/mdx
30.9155	40.95
33.8868	34.2774
28.1601	39.6988
33.5793	32.4786
50.6374	25.2717
Figure 9D: TA mean muscle fiber cross-sectional area
4-mo post-BMT TAs
CSA (um^2)
WT BMT/mdx	LIF BMT/mdx
1947.07	1376.96
1705.16	1914.79
2248.89	1644.57
1911.31	1825.86
1855.69	1472.29
Figure 9E: QPCR Myogenic regulatory factors CD11b/LIF BMT TA muscles	WT BMT/mdx TA							LIF BMT/mdx TA
Pax7	1.19921	0.749742	0.62176	1.23516	1.16471	1.22552	0.803903	1.01494	0.714651	1.22172	0.354639	0.993312	0.331576	0.600408	0.616268
MyoD	1.69172	1.19547	0.805105	0.814511	0.708441	0.761148	1.0236	1.05559	0.891321	1.04202	1.60377	1.30958	0.508515	0.807552	0.542423
Myogenin	0.238596	1.72044	0.826023	0.64113	1.60312	1.04916	0.921527	0.613928	2.21803	0.86195	1.43949	0.787988	2.38334	1.97534	0.833149
MRF4	0.999514	0.91584	0.844536	1.08228	0.808193	1.12014	1.2295	1.12044	1.05018	0.705222	1.44122	1.13527	0.958509	0.886526	0.857014

[truncated: 5 more sheets: Suppl Fig 1, Suppl Fig 2, Suppl Fig 3, Suppl Fig 4, Suppl Fig 5]
